# Supplementary material for: Dataset of mouse hippocampus profiled by LC–MS/MS for label-free quantitation
Source: Data Brief. 2016 Feb 15;7:341–3. doi: 10.1016/j.dib.2015.12.057 (PMC4781930; doi:10.1016/j.dib.2015.12.057)
Supplement: Supplementary file 2 — Supplementary material Supplemental Table 1—Dietary Group assignment [file mmc2.xlsx]

## Sheet: Sheet1
RAW file name	Dietary Group	Technical Replicate	Gender
120329kw_JEnglish_JE3_1.RAW	Adequate	1	Male
120329kw_JEnglish_JE3_2.RAW	Adequate	2	Male
120329kw_JEnglish_JE3_3.RAW	Adequate	3	Male
120329kw_JEnglish_JE4_1.RAW	Adequate	1	Female
120329kw_JEnglish_JE4_2.RAW	Adequate	2	Female
120329kw_JEnglish_JE4_3.RAW	Adequate	3	Female
120329kw_JEnglish_JE7_1.RAW	Adequate	1	Male
120329kw_JEnglish_JE7_2.RAW	Adequate	2	Male
120329kw_JEnglish_JE7_3.RAW	Adequate	3	Male
120329kw_JEnglish_JE8_1.RAW	Adequate	1	Female
120329kw_JEnglish_JE8_2.RAW	Adequate	2	Female
120329kw_JEnglish_JE8_3.RAW	Adequate	3	Female
120329kw_JEnglish_JE11_1.RAW	Adequate	1	Male
120329kw_JEnglish_JE11_2.RAW	Adequate	2	Male
120329kw_JEnglish_JE11_3.RAW	Adequate	3	Male
120329kw_JEnglish_JE12_1.RAW	Adequate	1	Female
120329kw_JEnglish_JE12_2.RAW	Adequate	2	Female
120329kw_JEnglish_JE12_3.RAW	Adequate	3	Female
120329kw_JEnglish_JE15_1.RAW	Adequate	1	Male
120329kw_JEnglish_JE15_2.RAW	Adequate	2	Male
120329kw_JEnglish_JE15_3.RAW	Adequate	3	Male
120329kw_JEnglish_JE16_1.RAW	Adequate	1	Female
120329kw_JEnglish_JE16_2.RAW	Adequate	2	Female
120329kw_JEnglish_JE16_3.RAW	Adequate	3	Female
120329kw_JEnglish_JE1_1.RAW	Deficient	1	Male
120329kw_JEnglish_JE1_2.RAW	Deficient	2	Male
120329kw_JEnglish_JE1_3.RAW	Deficient	3	Male
120329kw_JEnglish_JE2_1.RAW	Deficient	1	Female
120329kw_JEnglish_JE2_2.RAW	Deficient	2	Female
120329kw_JEnglish_JE2_3.RAW	Deficient	3	Female
120329kw_JEnglish_JE5_1.RAW	Deficient	1	Male
120329kw_JEnglish_JE5_2.RAW	Deficient	2	Male
120329kw_JEnglish_JE5_3.RAW	Deficient	3	Male
120329kw_JEnglish_JE6_1.RAW	Deficient	1	Female
120329kw_JEnglish_JE6_2.RAW	Deficient	2	Female
120329kw_JEnglish_JE6_3.RAW	Deficient	3	Female
120329kw_JEnglish_JE9_1.RAW	Deficient	1	Male
120329kw_JEnglish_JE9_2.RAW	Deficient	2	Male
120329kw_JEnglish_JE9_3.RAW	Deficient	3	Male
120329kw_JEnglish_JE10_1.RAW	Deficient	1	Female
120329kw_JEnglish_JE10_2.RAW	Deficient	2	Female
120329kw_JEnglish_JE10_3.RAW	Deficient	3	Female
120329kw_JEnglish_JE13_1.RAW	Deficient	1	Male
120329kw_JEnglish_JE13_2.RAW	Deficient	2	Male
120329kw_JEnglish_JE13_3.RAW	Deficient	3	Male
120329kw_JEnglish_JE14_1.RAW	Deficient	1	Female
120329kw_JEnglish_JE14_2.RAW	Deficient	2	Female
120329kw_JEnglish_JE14_3.RAW	Deficient	3	Female
