# Supplementary material for: Dataset of mouse hippocampus profiled by LC–MS/MS for label-free quantitation
Source: Data Brief. 2016 Feb 15;7:341–3. doi: 10.1016/j.dib.2015.12.057 (PMC4781930; doi:10.1016/j.dib.2015.12.057)
Supplement: Supplementary file 3 — Supplementary material Supplemental Table 2—Summary table (Quantified protein list, LFQ p-value, fold change) [file mmc3.xlsx]

## Sheet: Sheet1
t-test Significant	t-test p value	t-test Difference	Fold Change (Def/Adq)	Protein IDs	Protein Names	Gene Names	Uniprot
+	0.0141406	1.42398	2.68325	IPI00411109	Caskin-1	Caskin1	Q6P9K8-1
+	0.00412702	1.21188	2.3164	IPI00667569	Protein transport protein Sec31B	Gm341	Q3TZ89-1
+	0.0178081	1.17006	2.25021	IPI00123744	Cystatin-3	Cst3	P21460
+	0.0380404	0.982679	1.97613	IPI00137930	Eukaryotic translation initiation factor 1	Eif1	P48024
+	0.0496311	0.978547	1.97048	IPI00226891	Myelin expression factor 2	Kiaa1341	Q8C854-4
+	0.000295846	0.945265	1.92554	IPI00330186	Disks large-associated protein 4	Dlgap4	B1AZP2-1
+	4.08199e-06	0.622418	1.53945	IPI00454142	Septin-11	D5Ertd606e	Q8C1B7-1
+	0.03092	0.60017	1.5159	IPI00119058	Adapter protein GRB2	Grb2	Q60631-1
+	0.00650521	0.545581	1.45961	IPI00119115	Vacuolar proton pump subunit E 1	Atp6e	P50518
+	0.00306034	0.495392	1.4097	IPI00127598	ATPase inhibitor, mitochondrial	Atpi	O35143
+	0.0280835	0.480851	1.39557	IPI00918347	Phosphatidylinositol-4-phosphate 5-kinase type I gamma	Kiaa0589	O70161-1
+	0.0272213	0.465518	1.38081	IPI00169788	cAMP-dependent protein kinase type II-alpha regulatory chain	mCG_16488	Q8K1M3
+	0.00750273	0.40203	1.32137	IPI00136350	Disks large homolog 3	Dlg3	P70175
+	0.0200591	0.401751	1.32111	IPI00828826	Solute carrier family 44, member 1	RP23-20E10.4-005	A2AMH4
+	0.00163914	0.371884	1.29404	IPI00119024	Addicsin	Aip5	Q8R5J9
+	0.0188994	0.351601	1.27598	IPI00125267	33 kDa VAMP-associated protein	Vap33	Q9WV55
+	0.00524922	0.328433	1.25565	IPI00850457	Cell adhesion molecule 2	Cadm2	Q8BLQ9-1
+	0.00227873	0.326974	1.25438	IPI00124501	Galectin-related protein A	Grpa	Q8VED9
+	0.00935974	0.316912	1.24566	IPI00222833	Limbic system-associated membrane protein	Lsamp	Q8BLK3
+	0.0315546	0.305015	1.23543	IPI00318841	eEF-1B gamma	Eef1g	Q9D8N0
+	0.000285477	0.303191	1.23387	IPI00331092	40S ribosomal protein S4, X isoform	Rps4	P62702
+	0.00614039	0.297875	1.22933	IPI00331345	40S ribosomal protein S3a	Rps3a	P97351
+	0.00250175	0.294919	1.22682	IPI00318550	Interleukin enhancer-binding factor 2	Ilf2	Q9CXY6
+	0.00917439	0.29403	1.22606	IPI00123817	Vacuolar proton pump subunit G 2	Atp6g2	Q9WTT4
+	0.000288058	0.290066	1.2227	IPI00137331	Adenylyl cyclase-associated protein 1	Cap	P40124
+	0.0177537	0.283907	1.21749	IPI00110684	Inorganic pyrophosphatase	Pp	Q9D819
+	0.0497632	0.240226	1.18118	IPI00116072	Adenylate kinase isoenzyme 5	Ak5	Q920P5-1
+	0.0321175	0.232452	1.17483	IPI00223759	Vacuolar protein sorting-associated protein 26B	Vps26b	Q8C0E2-1
+	0.0125449	0.213397	1.15941	IPI00124787	ADP-ribosylation factor-like protein 3	Arl3	Q9WUL7
+	0.0233138	0.212054	1.15834	IPI00890037	P140 gene	P140	B1AQX6
+	1.92487e-05	0.206653	1.15401	IPI00377728	Mitochondrial import receptor subunit TOM70	D16Wsu109e	Q9CZW5
+	0.0496246	0.204173	1.15203	IPI00112312	Calmodulin-dependent calcineurin A subunit beta isoform	Calnb	P48453-1
+	0.00824153	0.20348	1.15147	IPI00111117	Actin-related protein 2/3 complex subunit 5-like protein	Arpc5l	Q9D898
+	0.0110199	0.192821	1.143	IPI00462803	Septin-6	Kiaa0128	Q9R1T4-1
+	0.0181961	0.190076	1.14082	IPI00108271	Elav-like generic protein	Elavl1	P70372
+	0.0432939	0.173716	1.12796	IPI00323600	Coronin-1A	Coro1	O89053
+	0.0174636	0.170954	1.1258	IPI00554929	Heat shock 84 kDa	Hsp84	P11499
+	0.0292159	0.169757	1.12487	IPI00317590	40S ribosomal protein S18	Rps18	P62270
+	0.0183691	0.158211	1.1159	IPI00224626	Putative uncharacterized protein	Sep7	Q3UGE0
+	0.0296079	-0.0976899	-1.07006	IPI00122048	Na(+)/K(+) ATPase alpha(III) subunit	Atp1a3	Q6PIC6
+	0.0417052	-0.102114	-1.07335	IPI00331704	2-phospho-D-glycerate hydro-lyase	Eno2	P17183
+	0.0297026	-0.111944	-1.08068	IPI00117312	Aspartate aminotransferase, mitochondrial	Got2	P05202
+	0.00931764	-0.120498	-1.08711	IPI00117978	Cytochrome c oxidase polypeptide IV	Cox4	P19783
+	0.0229614	-0.123946	-1.08971	IPI00845840	Pyruvate kinase isozymes M1/M2	Pk3	P52480-2
+	0.00292666	-0.129935	-1.09424	IPI00648173	Clathrin, heavy polypeptide (Hc)	Cltc	Q5SXR6
+	0.00225349	-0.134914	-1.09803	IPI00845652	2-oxoglutarate dehydrogenase complex component E1	Kiaa4192	Q60597-3
+	0.0123141	-0.137531	-1.10002	IPI00116498	14-3-3 protein zeta/delta	Ywhaz	P63101
+	0.00315725	-0.144292	-1.10519	IPI00111885	Complex III subunit 1	Uqcrc1	Q9CZ13
+	0.00144222	-0.14906	-1.10885	IPI00116074	Aconitate hydratase, mitochondrial	Aco2	Q99KI0
+	0.0499328	-0.152894	-1.1118	IPI00114375	Dihydropyrimidinase-related protein 2	Crmp2	O08553
+	0.0411354	-0.156451	-1.11454	IPI00110753	Alpha-tubulin 1	Tuba1	P68369
+	0.0177807	-0.158286	-1.11596	IPI00120984	Complex I-19kD	Ndufa8	Q9DCJ5
+	0.00240703	-0.159648	-1.11701	IPI00323357	Heat shock 70 kDa protein 8	Hsc70	P63017
+	0.00851377	-0.161474	-1.11843	IPI00122565	GDI-3	Gdi2	Q61598-1
+	0.00272095	-0.168432	-1.12384	IPI00468481	ATP synthase subunit beta, mitochondrial	Atp5b	P56480
+	0.0184988	-0.1695	-1.12467	IPI00469548	Synapsin II	Syn2	Q64332-1
+	0.0206494	-0.177163	-1.13066	IPI00626790	Glutamate decarboxylase	Glns	P15105
+	0.0329911	-0.177508	-1.13093	IPI00469268	CCT-theta	Cct8	P42932
+	0.00176362	-0.187618	-1.13888	IPI00230715	Cell death regulatory protein GRIM-19	Grim19	Q9ERS2
+	0.0219281	-0.1893	-1.14021	IPI00308885	60 kDa chaperonin	Hsp60	P63038-1
+	0.0395906	-0.206644	-1.154	IPI00130186	Vacuolar proton pump subunit C 1	Atp6c	Q9Z1G3
+	0.0421221	-0.208226	-1.15527	IPI00515604	Disintegrin and metalloproteinase domain-containing protein 22	Adam22	Q9R1V6-12
+	0.000713529	-0.209724	-1.15647	IPI00113214	Deubiquitinating enzyme 5	Isot	P56399
+	0.0289273	-0.210251	-1.15689	IPI00128986	Neuronal protein NP25	Np25	Q9R1Q8
+	0.0271872	-0.216001	-1.16151	IPI00337893	PDHE1-A type I	Pdha1	P35486
+	0.00979139	-0.220604	-1.16522	IPI00130280	ATP synthase subunit alpha, mitochondrial	Atp5a1	Q03265
+	0.0437499	-0.229842	-1.17271	IPI00224733	Parkinson disease 7 domain-containing protein 1	Pddc1	Q8BFQ8
+	0.0129131	-0.231829	-1.17432	IPI00321190	Prosaposin	Psap	Q61207
+	0.0224518	-0.232352	-1.17475	IPI00229796	Glycogen phosphorylase, brain form	Pygb	Q8CI94
+	0.00290871	-0.235674	-1.17746	IPI00130460	Complex I-51kD	Ndufv1	Q91YT0
+	0.0238578	-0.244312	-1.18453	IPI00918921	Novel protein, possible orthologue of human TMEM189-UBE2V1	RP23-118A2.10-001	B7ZBY8
+	0.0448006	-0.248068	-1.18762	IPI00119458	Aldolase 3	Aldo3	P05063
+	0.00181953	-0.253448	-1.19205	IPI00114560	Ras-related protein Rab-1A	Rab1	P62821
+	0.0117035	-0.259589	-1.19714	IPI00131614	Beta-synuclein	Sncb	Q91ZZ3
+	0.0389123	-0.271624	-1.20717	IPI00125635	Super protein	Snap	P60879-1
+	0.0473399	-0.278549	-1.21297	IPI00896744	DmX-like protein 2	Dmxl2	Q8BPN8-2
+	0.0482491	-0.286662	-1.21981	IPI00116192	Antioxidant protein 1	Aop1	P20108
+	0.0151363	-0.294455	-1.22642	IPI00122965	Ras-related protein Rab-3A	Rab3a	P63011
+	0.0110366	-0.299974	-1.23112	IPI00551236	Leukemia-associated gene protein	Lag	P54227
+	0.00121933	-0.301274	-1.23223	IPI00387232	NSFL1 cofactor p47	Nsfl1c	Q9CZ44-3
+	0.0323364	-0.301837	-1.23271	IPI00115626	Lipid phosphate phosphohydrolase 3	Lpp3	Q99JY8
+	0.00381765	-0.309455	-1.23924	IPI00153381	Complex III subunit 9	Uqcr10	Q8R1I1
+	0.0317129	-0.309576	-1.23934	IPI00623371	Brevican core protein	Bcan	Q61361
+	0.0040642	-0.318184	-1.24676	IPI00875419	Putative uncharacterized protein	Slc1a2	Q3USU5
+	0.00729005	-0.335518	-1.26183	IPI00118384	14-3-3 protein epsilon	Ywhae	P62259
+	0.0411386	-0.342568	-1.26801	IPI00118930	Alpha-soluble NSF attachment protein	Napa	Q9DB05
+	0.0397294	-0.348762	-1.27347	IPI00230349	Autophagy-related protein LC3 B	Map1alc3	Q9CQV6
+	0.00728327	-0.399053	-1.31864	IPI00647986	Protein KIAA1045	Kiaa1045	Q80TL4-1
+	0.024451	-0.402317	-1.32163	IPI00137735	40S ribosomal protein S25	Rps25	P62852
+	0.00760907	-0.409058	-1.32782	IPI00889942	Asp (Abnormal spindle)-like, microcephaly associated (Drosophila)	AC158946.1-001	B1ARM7
+	0.0184172	-0.42916	-1.34645	IPI00380273	Connexin-43	Cxn-43	P23242
+	0.00664571	-0.443556	-1.35995	IPI00762185	3-mercaptopyruvate sulfurtransferase	Mpst	Q99J99
+	0.00286451	-0.445515	-1.3618	IPI00117350	Alpha-tubulin 4	Tuba4	P68368
+	0.021318	-0.45542	-1.37118	IPI00755916	Ubc protein	Ubc	Q8VC46
+	0.00950532	-0.468031	-1.38322	IPI00230005	cAMP-dependent protein kinase catalytic subunit alpha	Pkaca	P05132-1
+	0.00672071	-0.478383	-1.39318	IPI00127942	Actin-depolymerizing factor	Dsn	Q9R0P5
+	0.0299758	-0.478909	-1.39369	IPI00853924	14-3-3 protein tau	Ywhaq	P68254-1
+	0.0114437	-0.490875	-1.4053	IPI00648567	SH3-domain GRB2-like 2	RP23-158E10.3-002	A2ALV3
+	0.0384677	-0.494484	-1.40882	IPI00460653	Abi2 protein	Abi2	Q6AXD2
+	0.00197353	-0.502108	-1.41628	IPI00379441	nm23-M2	Nme2	Q01768
+	2.49256e-05	-0.506363	-1.42046	IPI00112948	Reticulon-3	Rtn3	Q9ES97-3
+	0.0433858	-0.60281	-1.51867	IPI00119870	Alpha N-catenin	Catna2	Q61301-1
+	0.0176073	-0.688255	-1.61133	IPI00857969	Cytoplasmic dynein 1 intermediate chain 1	Dnci1	O88485-1
+	0.0110637	-0.703954	-1.62896	IPI00130419	nPKC-epsilon	Pkce	P16054
+	0.0022409	-0.709252	-1.63496	IPI00890268	Myosin Va	Myo5a	B8JK03
+	0.0133742	-0.754788	-1.68738	IPI00404182	Rho-related GTP-binding protein RhoB	Arhb	P62746
+	0.0172115	-0.768518	-1.70352	IPI00351827	Proline-rich synapse-associated protein 2	Kiaa1650	Q4ACU6
+	0.00900738	-0.777377	-1.71401	IPI00133580	Fructose-bisphosphate aldolase	Aldoart2	A6ZI47
+	0.0214078	-0.830688	-1.77853	IPI00469392	Neurite outgrowth inhibitor	Kiaa0886	Q99P72-2
+	0.0117715	-1.00181	-2.00252	IPI00269408	Synaptosomal-associated 47 kDa protein	Snap47	Q8R570-1
+	0.00969613	-1.02527	-2.03534	IPI00471246	Isovaleryl-CoA dehydrogenase, mitochondrial	Ivd	Q9JHI5
+	0.0152292	-1.42678	-2.68845	IPI00653146	Ubiquitin-activating enzyme E1 domain-containing protein 1	Uba5	Q3TG27
+	0.0103665	-1.91238	-3.76428	IPI00395100	Try10-like trypsinogen	EG386551	Q7M754
+	0.0359054	-2.5823	-5.98894	IPI00918757	Beta-globin	Hbb-b1	A8DV41
+	0.00250915	-2.72479	-6.61064	IPI00230003	Phosphatidylinositol transfer protein alpha isoform	Pitpn	P53810
	0.0834391	1.66686	3.17524	IPI00666228	Putative uncharacterized protein	Fam186a	Q3V0D7
	0.110152	1.36644	2.57833	IPI00221528	Beta-actin-like protein 2	Actbl2	Q8BFZ3
	0.069455	1.2727	2.41614	IPI00761713	Histone H2B type 1-P	Hist1h2bp	Q8CGP2-2
	0.0587481	1.19485	2.2892	IPI00312128	KRAB-A-interacting protein	Krip1	Q62318-1
	0.187547	1.09456	2.13549	IPI00112536	Secernin-1	Kiaa0193	Q9CZC8
	0.339851	1.04404	2.06199	IPI00320208	Elongation factor 1-beta	Eef1b	O70251
	0.133571	1.03895	2.05474	IPI00830549
	0.243443	1.02331	2.03257	IPI00849165	Phosphatase 2A inhibitor I2PP2A	Set	Q9EQU5-1
	0.074391	0.990549	1.98694	IPI00323819	40S ribosomal protein S20	Rps20	P60867
	0.227098	0.95277	1.93559	IPI00224210	Complex III subunit 8	Uqcrq	Q9CQ69
	0.169164	0.912449	1.88224	IPI00856307	UPF0727 protein C6orf115 homolog		Q4KML4
	0.276624	0.854031	1.80754	IPI00112448	40S ribosomal protein S10	Rps10	P63325
	0.199268	0.837355	1.78677	IPI00230394	Lamin-B1	Lmnb1	P14733
	0.0629988	0.762744	1.69672	IPI00116310	Axonemal beta dynein heavy chain 2	Dnah2	P0C6F1
	0.204225	0.729239	1.65776	IPI00875016	Glutamate/H(+) symporter 2	Gc2	Q9DB41-1
	0.225569	0.711236	1.63721	IPI00230171	GCK family kinase MiNK	Map4k6	Q9JM52-3
	0.064286	0.708756	1.63439	IPI00399905	Liprin-alpha-3	Ppfia3	P60469
	0.0573097	0.666698	1.58743	IPI00649253	Phosphoglucomutase 2	Pgm2	A2CEK3
	0.409008	0.666684	1.58742	IPI00420924	Doublin	Dcn	O88809
	0.286666	0.6645	1.58502	IPI00115454	Sideroflexin-1	F	Q99JR1
	0.279971	0.658551	1.5785	IPI00750671	Dynein light chain roadblock-type 1	Dynlrb1	A2AVR9
	0.0738442	0.641693	1.56016	IPI00122245	Rho-related GTP-binding protein RhoC	Arhc	Q62159
	0.288514	0.603915	1.51984	IPI00113738	T1-TrpRS	Wars	P32921-1
	0.132411	0.594933	1.5104	IPI00134137	Ganglioside-induced differentiation-associated protein 1	Gdap1	O88741-1
	0.41018	0.578788	1.49359	IPI00624653	Up-regulated during skeletal muscle growth protein 5	Usmg5	Q78IK2
	0.115915	0.566158	1.48058	IPI00128826	Neuronal voltage-gated calcium channel gamma-8 subunit	Cacng8	Q8VHW2
	0.292403	0.561015	1.47531	IPI00222515	26S proteasome non-ATPase regulatory subunit 11	Psmd11	Q8BG32
	0.444766	0.554315	1.46847	IPI00877215	ATPase, H+/K+ transporting, nongastric, alpha polypeptide	Atp12a	Q32MR8
	0.349716	0.544268	1.45828	IPI00129178	Ornithine aminotransferase, mitochondrial	Oat	P29758
	0.0681046	0.542387	1.45638	IPI00831055	Beta-globin	Hbb-b1	A8DUK7
	0.291458	0.538015	1.45197	IPI00344142	Mammalian lin-seven protein 1	Lin7a	Q8JZS0
	0.113646	0.534177	1.44812	IPI00313539	Protein SCAI	Scai	Q8C8N2-1
	0.0982848	0.517579	1.43155	IPI00115607	3-ketoacyl-CoA thiolase	Hadhb	Q99JY0
	0.345285	0.510355	1.4244	IPI00119880	Diadenosine 5',5'''-P1,P6-hexaphosphate hydrolase 1	Dipp	Q9JI46
	0.185126	0.495279	1.40959	IPI00108960	F-box and leucine-rich repeat protein 16	Fbxl16	A2RT62
	0.0826293	0.495027	1.40935	IPI00124819	Coronin-1B	Coro1b	Q9WUM3
	0.290668	0.491738	1.40614	IPI00132653	3-oxoacid-CoA transferase 1	Oxct	Q9D0K2
	0.0660058	0.481261	1.39596	IPI00396687	Dipeptidyl peptidase X	Dpp10	Q6NXK7
	0.292838	0.480448	1.39518	IPI00338536	Iron-sulfur subunit of complex II	Sdhb	Q9CQA3
	0.138204	0.460057	1.3756	IPI00222430	Diazepam binding inhibitor, splice form 1b	Dbi	Q4VWZ5
	0.454032	0.453338	1.3692	IPI00122928	Tubulin beta-6 chain	Tubb6	Q922F4
	0.132071	0.439353	1.356	IPI00656283	TopBP1-interacting checkpoint and replication regulator	Ticrr	Q8BQ33
	0.549545	0.434458	1.3514	IPI00331165	Synaptoporin	Synpr	Q8BGN8-2
	0.141053	0.425966	1.34347	IPI00816946	Gphn protein	Gphn	A0JNY3
	0.30636	0.424483	1.34209	IPI00889222	Ribosomal protein L14	Gm9811	B0LAB8
	0.397994	0.412805	1.33127	IPI00111045	Mitochondrial import inner membrane translocase subunit TIM50	Tim50	Q9D880
	0.175951	0.411295	1.32988	IPI00230513	Vacuolar protein sorting-associated protein 29	Vps29	Q9QZ88-2
	0.171212	0.399851	1.31937	IPI00420807	ASF/SF2	Sfrs1	Q6PDM2-1
	0.288735	0.399639	1.31918	IPI00314736	Acidic leucine-rich nuclear phosphoprotein 32 family member A	Anp32	O35381
	0.204392	0.399631	1.31917	IPI00331528	Glutaredoxin-1	Glrx	Q9QUH0
	0.314888	0.398593	1.31822	IPI00137420	MCG147004	4931403M11Rik	Q9D4M2
	0.467156	0.396857	1.31664	IPI00117731	CAZ-associated structural protein 2	Cast2	Q99MI1-1
	0.283353	0.388212	1.30877	IPI00221608	Sorting and assembly machinery component 50 homolog	Samm50	Q8BGH2
	0.274282	0.378748	1.30021	IPI00761596	Active breakpoint cluster region-related protein	Abr	Q5SSL4-3
	0.11071	0.364011	1.287	IPI00656302	Mefv protein	Mefv	Q32MT0
	0.309535	0.358874	1.28242	IPI00228674	Transcription elongation factor A protein-like 5	Tceal5	Q8CCT4
	0.36709	0.354329	1.27839	IPI00467914	Histone H1'	H1f0	P10922
	0.132434	0.353745	1.27787	IPI00420261	High mobility group protein 1	Hmg1	P63158
	0.242297	0.35248	1.27675	IPI00119114	Long-chain specific acyl-CoA dehydrogenase, mitochondrial	Acadl	P51174
	0.0606821	0.352374	1.27666	IPI00323571	Apolipoprotein E	Apoe	P08226
	0.414222	0.352065	1.27639	IPI00473728	Putative uncharacterized protein	Rpl14	Q9CWK0
	0.205288	0.348105	1.27289	IPI00353056	Brain cyclic nucleotide-gated channel 3	Bcng3	O70507
	0.401204	0.346222	1.27123	IPI00116308	Hsc70-interacting protein	Fam10a1	Q99L47
	0.541574	0.339	1.26488	IPI00310916	26 kDa cell surface protein TAPA-1	Cd81	P35762
	0.426549	0.335389	1.26172	IPI00118819	PAF acetylhydrolase 29 kDa subunit	Pafah1b3	Q61205
	0.0779651	0.335161	1.26152	IPI00309262	Cell division protein kinase 5	Cdk5	P49615
	0.628548	0.335025	1.2614	IPI00319365	Uncharacterized protein C2orf63 homolog	1700034F02Rik	Q5M6W3
	0.212211	0.334364	1.26082	IPI00876559	KH type splicing regulatory protein KSRP	Khsrp	Q9R1J3
	0.0758525	0.325733	1.2533	IPI00555055	H2A.F/Z	H2afv	Q3THW5
	0.400887	0.324745	1.25244	IPI00111181	Maternal-embryonic 3	Mem3	Q9EQH3
	0.242041	0.321114	1.24929	IPI00135475	Developmentally-regulated brain protein	Dbn1	Q9QXS6-1
	0.292278	0.320835	1.24905	IPI00623995	Protein tweety homolog 1	Ttyh1	Q9D3A9-2
	0.229686	0.314366	1.24346	IPI00129928	EF-3	Fh	P97807-1
	0.0884445	0.310311	1.23997	IPI00660262	Glutathione peroxidase 4	Gpx4	O70325-2
	0.343197	0.305915	1.2362	IPI00132734	8 kDa dynein light chain b	Dlc2	Q9D0M5
	0.220172	0.302606	1.23337	IPI00130640	Heat-responsive protein 12	Hrp12	P52760
	0.445909	0.301714	1.23261	IPI00323806	Putative uncharacterized protein	Rpl24	Q3UW40
	0.0940056	0.297616	1.22911	IPI00894786	LanC (Bacterial lantibiotic synthetase component C)-like 1	AC133187.1-001	B2KGR1
	0.0623787	0.297348	1.22888	IPI00321170	60S ribosomal protein L3	Rpl3	P27659
	0.253124	0.296019	1.22775	IPI00225618	Calcium/calmodulin-dependent 3',5'-cyclic nucleotide phosphodiesterase 1C	Pde1c	Q64338-3
	0.184776	0.287801	1.22078	IPI00112139	OCIA domain-containing protein 2	Ociad2	Q9D8W7
	0.120275	0.282187	1.21604	IPI00471441	Parathymosin	Ptms	Q9D0J8
	0.116893	0.277959	1.21248	IPI00807902	Mtch2 protein	Mtch2	Q05C68
	0.187185	0.277624	1.2122	IPI00880400	40S ribosomal protein S2	Llrep3	P25444
	0.128543	0.273182	1.20847	IPI00831305	Brain-specific antigen PCP-4	Pcp4	P63054
	0.625747	0.273025	1.20834	IPI00320687	Beta-adrenergic receptor kinase 1	Adrbk1	Q99MK8
	0.0517207	0.268176	1.20428	IPI00323911	Glutathione S-transferase 5.7	Gsta	P24472
	0.139327	0.265484	1.20204	IPI00112719	Delta-aminolevulinic acid dehydratase	Alad	P10518
	0.587123	0.264394	1.20113	IPI00123390	Long-chain acyl-CoA synthetase 6	Acsl6	Q91WC3-2
	0.121557	0.261824	1.19899	IPI00109611	E2-induced gene 5 protein homolog	E2ig5	Q9D6U8
	0.519243	0.258067	1.19588	IPI00321348	CD81 partner 3	Ewi2	Q8R366
	0.609356	0.25709	1.19507	IPI00930806	Putative uncharacterized protein	Cox7a2l	Q3U7R2
	0.452987	0.251445	1.1904	IPI00124610	ADP-ribosylation factor-like protein 10B	Arl10b	Q8VEH3
	0.167085	0.248954	1.18835	IPI00109073	Tubulin beta-4 chain	Tubb4	Q9D6F9
	0.0590457	0.244863	1.18498	IPI00124282	Ras-related protein Ral-A	Ral	P63321
	0.335776	0.242334	1.18291	IPI00115097	Beta'-coat protein	Copb2	O55029
	0.319231	0.240355	1.18128	IPI00134599	40S ribosomal protein S3	Rps3	P62908
	0.322109	0.240065	1.18105	IPI00648948	Cannabinoid receptor interacting protein 1	Cnrip1	Q5F272
	0.100951	0.239876	1.18089	IPI00138406	Ras-related protein Krev-1	Krev-1	P62835
	0.105756	0.238065	1.17941	IPI00228877	CNK homolog protein 2	Cnksr2	Q80YA9-1
	0.212309	0.237945	1.17931	IPI00120302	Leucine-rich glioma-inactivated protein 1	Lgi1	Q9JIA1
	0.70371	0.236953	1.1785	IPI00170310	Slc8a2 protein	Slc8a2	Q68EG0
	0.448318	0.235852	1.1776	IPI00121105	Hydroxyacyl-coenzyme A dehydrogenase, mitochondrial	Hadh	Q61425
	0.0940656	0.235793	1.17755	IPI00341322	Complex I-B17	Gm137	Q3UIU2
	0.0823152	0.234248	1.17629	IPI00124046	Dlgh4 protein	Dlgh4	Q9JLB0-1
	0.710695	0.233769	1.1759	IPI00132623	Complex I-B22	Ndufb9	Q9CQJ8
	0.358278	0.232571	1.17493	IPI00831180	Plasma membrane calcium ATPase isoform 2	Atp2b2	Q9R0K7
	0.0926144	0.229124	1.17212	IPI00130624	Choline phosphatase 3	Pld3	O35405
	0.224591	0.221313	1.16579	IPI00139788	Beta-1 metal-binding globulin	Tf	Q921I1
	0.06191	0.219261	1.16414	IPI00831373	ATPase, aminophospholipid transporter (APLT), class I, type 8A, member 1, isoform CRA_b	Atp8a1	Q5DTG0
	0.082594	0.217547	1.16275	IPI00109153	Brain-specific Na(+)-dependent inorganic phosphate cotransporter	Bnpi	Q3TXX4
	0.0653656	0.217365	1.16261	IPI00329913	L-isoaspartyl protein carboxyl methyltransferase	Pcmt1	P23506-1
	0.056486	0.212051	1.15833	IPI00556723	Dynamin family member proline-rich carboxyl-terminal domain less	Dnm1l	Q8K1M6-1
	0.216277	0.211552	1.15793	IPI00331579	Synaptogyrin-3	Syngr3	Q8R191
	0.222248	0.209782	1.15651	IPI00462237	60S ribosomal protein L15	Rpl15	Q9CZM2
	0.220623	0.202078	1.15035	IPI00555023	Glutathione S-transferase P 1	Gstp1	P19157
	0.202619	0.201756	1.1501	IPI00132460	60S ribosomal protein L26	Rpl26	P61255
	0.0575947	0.196428	1.14586	IPI00225307	Putative uncharacterized protein	mCG_4072	Q8C483
	0.298479	0.196248	1.14571	IPI00406447	Collapsin response mediator protein 4A	Dpysl3	Q71H74
	0.434195	0.19591	1.14545	IPI00153840	Cell adhesion molecule 4	Cadm4	Q8R464
	0.131828	0.193407	1.14346	IPI00857780	Cell adhesion molecule 3	Cadm3	Q99N28
	0.0649277	0.192691	1.14289	IPI00406442	Succinyl-CoA ligase [GDP-forming] subunit alpha, mitochondrial	Suclg1	Q9WUM5
	0.786534	0.192635	1.14285	IPI00624843	Ermin	Ermn	Q5EBJ4
	0.508996	0.191404	1.14187	IPI00124264	Annexin A11	Anx11	P97384
	0.24063	0.190264	1.14097	IPI00138232	G protein-regulated inducer of neurite outgrowth 1	Gprin1	Q3UNH4
	0.222594	0.190242	1.14095	IPI00116254	Antioxidant enzyme AOE372	Prdx4	O08807
	0.0722341	0.188263	1.13939	IPI00118723	Phosphotyrosyl phosphatase activator	Ppp2r4	P58389
	0.0924438	0.186989	1.13839	IPI00136618	Toll-interacting protein	Tollip	Q9QZ06
	0.579534	0.184178	1.13617	IPI00136683	Acyl coenzyme A thioester hydrolase	Acot2	Q9QYR9
	0.109104	0.183473	1.13561	IPI00323122	Add97	Add2	Q9QYB8-1
	0.0967818	0.18009	1.13295	IPI00317794	Nucleolin	Ncl	P09405
	0.0757294	0.179737	1.13268	IPI00457852	60S ribosomal protein L6	Rpl6	P47911
	0.323522	0.177318	1.13078	IPI00121736	ALG-257	Alg2	P12815
	0.165577	0.17642	1.13008	IPI00118821	PAF acetylhydrolase 30 kDa subunit	Pafah1b2	Q61206
	0.677411	0.174959	1.12893	IPI00938437	Aldo-keto reductase family 7, member A5 (Aflatoxin aldehyde reductase)	Akr7a5	A2AMV3
	0.310871	0.174129	1.12828	IPI00453826	Matrin-3	Matr3	Q8K310
	0.205584	0.168549	1.12393	IPI00911135	Putative uncharacterized protein	Oxr1	Q8C715
	0.147642	0.168387	1.1238	IPI00131287	Neuronal calcium-binding protein 2	Efcbp2	Q91ZP9-1
	0.209991	0.166839	1.1226	IPI00467152	Guanine nucleotide binding protein (G protein), alpha inhibiting 1	Gnai1	B2RSH2
	0.836492	0.163659	1.12012	IPI00169707	Tropomyosin 3, gamma	Tpm3	Q8K0Z5
	0.152007	0.162239	1.11902	IPI00113223	[Acyl-carrier-protein] S-acetyltransferase	Fasn	P19096
	0.239665	0.162034	1.11886	IPI00133522	Cellular thyroid hormone-binding protein	P4hb	P09103
	0.652055	0.161349	1.11833	IPI00126072	Synaptic vesicle membrane protein VAT-1 homolog	Vat1	Q62465
	0.121179	0.161226	1.11824	IPI00467495	Glia maturation factor beta	Gmfb	Q9CQI3
	0.256026	0.161056	1.11811	IPI00224070	Rho GTPase activating protein 1	Arhgap1	A2AGT9
	0.750134	0.160558	1.11772	IPI00320462	Biphenyl hydrolase-like protein	Bphl	Q8R164
	0.0675334	0.158178	1.11588	IPI00229184	Brain link protein 2	Bral2	Q80WM4
	0.714246	0.157628	1.11545	IPI00228617	Adenylate cyclase-inhibiting G alpha protein	Gnai2	P08752
	0.345283	0.157467	1.11533	IPI00125901	40S ribosomal protein S13	Rps13	P62301
	0.0811125	0.153667	1.11239	IPI00230310	Neuron-specific calcium-binding protein hippocalcin	Hpca	P84075
	0.126653	0.153122	1.11197	IPI00409918	ATP-dependent RNA helicase eIF4A-2	Ddx2b	P10630-2
	0.161161	0.152642	1.1116	IPI00409462	56 kDa U2AF65-associated protein	Bat1	Q9Z1N5
	0.495647	0.150403	1.10988	IPI00133706	Ras-related protein Rab-1B	Rab1b	Q9D1G1
	0.502196	0.150373	1.10986	IPI00474883	Capping protein (Actin filament) muscle Z-line, beta	Capzb	A2AMV7
	0.0526254	0.148515	1.10843	IPI00131406	Proteasome subunit alpha type-7	Psma7	Q9Z2U0
	0.313092	0.147293	1.10749	IPI00775948	60S ribosomal protein L7	Rpl7	P14148
	0.0740653	0.147037	1.10729	IPI00121013	15 kDa phosphoprotein enriched in astrocytes	Pea15	Q62048-1
	0.39615	0.146381	1.10679	IPI00127987	Actin-related protein 2/3 complex subunit 1A	Arpc1a	Q9R0Q6
	0.215782	0.146012	1.10651	IPI00128441	Putative uncharacterized protein	Hnrnpr	Q3U8W9
	0.304968	0.145162	1.10586	IPI00111770	ATP synthase subunit e, mitochondrial	Atp5i	Q06185
	0.835197	0.143138	1.1043	IPI00136135	Catenin delta-2	Catnd2	O35927-1
	0.134768	0.142426	1.10376	IPI00918764	Protocadherin 1 isoform 2	Pcdh1	Q2TJI9
	0.19258	0.14198	1.10342	IPI00119663	ERT1	Erk2	P63085
	0.0853797	0.138177	1.10051	IPI00314748	Actin-interacting protein 1	Wdr1	O88342
	0.152631	0.137822	1.10024	IPI00113521	Frequenin homolog	Freq	Q8BNY6
	0.40388	0.137736	1.10018	IPI00222419	Cytochrome c, somatic	Cycs	P62897
	0.768433	0.136552	1.09927	IPI00128360	BDNF/NT-3 growth factors receptor	Ntrk2	P15209-1
	0.513931	0.136123	1.09895	IPI00420651	Neurabin-2	Ppp1r9b	Q6R891-1
	0.368911	0.136069	1.09891	IPI00118787	Vacuolar proton pump subunit D	Atp6m	P57746
	0.0616006	0.134496	1.09771	IPI00227235	Ankyrin-2	Ank2	Q8C8R3-2
	0.0732027	0.134086	1.0974	IPI00314950	60S acidic ribosomal protein P0	Arbp	P14869
	0.160336	0.134079	1.09739	IPI00111412	60S ribosomal protein L4	Rpl4	Q9D8E6
	0.428118	0.1339	1.09726	IPI00387494	Heat shock protein 70-2	Hspa2	B7U582
	0.713806	0.133352	1.09684	IPI00230440	Adenosylhomocysteinase	Ahcy	P50247
	0.240874	0.133019	1.09659	IPI00124287	Polyadenylate-binding protein 1	Pabp1	P29341
	0.342083	0.132654	1.09631	IPI00129526	94 kDa glucose-regulated protein	Grp94	P08113
	0.193647	0.132634	1.09629	IPI00330862	Cytovillin	Ezr	P26040
	0.167944	0.131378	1.09534	IPI00230145	Ferritin heavy chain	Fth	P09528
	0.271682	0.130928	1.095	IPI00420870	O-GlcNAc transferase subunit p110	Ogt	Q8CGY8-1
	0.349051	0.130172	1.09442	IPI00134997	Disks large-associated protein 3	Dap3	Q6PFD5
	0.411104	0.129931	1.09424	IPI00114285	Glutathione S-transferase omega-1	Gsto1	O09131
	0.375079	0.129189	1.09368	IPI00399943	Actin-related protein 2/3 complex subunit 5	Arpc5	Q9CPW4
	0.154841	0.12911	1.09362	IPI00315302	Complex I-B8	Ndufa2	Q9CQ75
	0.287741	0.129036	1.09356	IPI00380436	Alpha-actinin cytoskeletal isoform	Actn1	Q7TPR4
	0.156235	0.128356	1.09305	IPI00135869	Ras-related protein Rab-11B	Rab11b	P46638
	0.109551	0.128021	1.09279	IPI00118832	Endoplasmic reticulum resident protein 29	Erp29	P57759
	0.319837	0.127043	1.09205	IPI00330303	5-aminoimidazole-4-carboxamide ribonucleotide formyltransferase	Atic	Q9CWJ9
	0.546332	0.126728	1.09181	IPI00266899	12 kDa FK506-binding protein	Fkbp1	P26883
	0.135911	0.126637	1.09175	IPI00457611	Septin-9	Kiaa0991	Q80UG5-1
	0.218235	0.12577	1.09109	IPI00462072	2-phospho-D-glycerate hydro-lyase	Eno1	P17182
	0.0922581	0.12424	1.08993	IPI00876056	Putative uncharacterized protein	Taf15	Q3TLE4
	0.493491	0.123777	1.08958	IPI00134093	Protein bassoon	Bsn	O88737-1
	0.728742	0.123415	1.08931	IPI00108189	Adenosine 5'-monophosphoramidase	Hint	P70349
	0.333015	0.122807	1.08885	IPI00404474	Putative uncharacterized protein	Faah	Q8BRM1
	0.67259	0.122432	1.08857	IPI00119067	Tubulin polymerization-promoting protein	Tppp	Q7TQD2
	0.44811	0.121913	1.08818	IPI00265299	ATPase, Ca++ transporting, plasma membrane 3	Atp2b3	Q0VF55
	0.26443	0.121312	1.08772	IPI00606892	Corticosteroids and regional expression protein 16 homolog	Cr16	P0C7L0-1
	0.351401	0.118474	1.08559	IPI00126913	AAA-ATPase TOB3	Atad3	Q925I1-1
	0.339904	0.118194	1.08538	IPI00227299	Vimentin	Vim	P20152
	0.505021	0.118187	1.08537	IPI00131771	Cytochrome c oxidase polypeptide VIc	Cox6c	Q9CPQ1
	0.589364	0.116773	1.08431	IPI00133006	Acyl carrier protein, mitochondrial	Ndufab1	Q9CR21
	0.520014	0.116543	1.08413	IPI00626385	Plectin-1	Plec1	Q9QXS1-2
	0.327102	0.115895	1.08365	IPI00875944	Peroxin-5-related protein	Pex2	Q8C437-3
	0.290902	0.115587	1.08342	IPI00138691	Actin-related protein 2/3 complex subunit 4	Arc20	P59999
	0.495884	0.115097	1.08305	IPI00403929	Hras1 protein	Hras1	Q6P716
	0.32139	0.114416	1.08254	IPI00785314	MOG-alpha-2	Mog	Q29ZQ5
	0.381746	0.112681	1.08124	IPI00330958	AU-rich element RNA-binding protein 1	Auf1	Q60668-1
	0.575148	0.111246	1.08016	IPI00230351	Flavoprotein subunit of complex II	Sdha	Q8K2B3
	0.510049	0.111208	1.08013	IPI00135640	26S protease regulatory subunit 8	Psmc5	P62196
	0.269539	0.110196	1.07937	IPI00321647	eIF3 p110	Eif3c	Q8R1B4
	0.903975	0.109451	1.07882	IPI00395047	Homer protein homolog 3	Homer3	Q99JP6-2
	0.671844	0.109033	1.0785	IPI00229217	Extracellular signal-regulated kinase 7	Erk7	Q80Y86
	0.098803	0.107683	1.0775	IPI00400180	Amphiphysin	Amph	Q7TQF7
	0.22414	0.107004	1.07699	IPI00123802	42 degrees C-HSP	Hsp105	Q61699-1
	0.402472	0.106658	1.07673	IPI00462375	Uncharacterized membrane protein C1orf95 homolog		Q0VBF8
	0.413654	0.106435	1.07656	IPI00129298	Paralemmin	Palm	Q9Z0P4-1
	0.35173	0.105695	1.07601	IPI00314191	15-hydroxyprostaglandin dehydrogenase [NADP+]	Cbr	P48758
	0.349451	0.105173	1.07562	IPI00874456	Dihydrolipoamide dehydrogenase	Dld	O08749
	0.521088	0.104179	1.07488	IPI00120162	Casein kinase II subunit alpha	Ckiia	Q60737
	0.262575	0.10395	1.07471	IPI00331146	Cytidine monophosphate kinase	Cmk	Q9DBP5
	0.789818	0.103693	1.07452	IPI00320420	Apolipoprotein J	Apoj	Q06890
	0.178917	0.10358	1.07444	IPI00227773	Protein phosphatase 1C catalytic subunit	Ppp1cc	P63087-2
	0.780356	0.103479	1.07436	IPI00123491	Exostosin-L	Extl1	Q9JKV7
	0.30234	0.1019	1.07319	IPI00227392	14-3-3 protein eta	Ywhah	P68510
	0.602805	0.101426	1.07283	IPI00117264	Parkinson disease protein 7 homolog	Park7	Q99LX0
	0.447756	0.0990388	1.07106	IPI00137409	P68	Tkt	P40142
	0.807853	0.0984781	1.07064	IPI00881099	Protein fucU homolog	Le51	Q8R2K1-1
	0.177025	0.0971408	1.06965	IPI00124820	Coronin-1C	Coro1c	Q9WUM4
	0.698549	0.0969105	1.06948	IPI00221788	Hippocalcin-like protein 4	Hpcal4	Q8BGZ1
	0.223656	0.0968976	1.06947	IPI00121788	Macrophage 23 kDa stress protein	Msp23	P35700
	0.450208	0.0941868	1.06746	IPI00224740	Profilin I	Pfn1	P62962
	0.381364	0.0935631	1.067	IPI00123891	Cysteine and glycine-rich protein 1	Crp1	P97315
	0.295978	0.0930319	1.06661	IPI00263638	Neurocalcin-delta	D15Ertd412e	Q91X97
	0.124037	0.0913258	1.06535	IPI00121550	Sodium/potassium-dependent ATPase subunit beta-1	Atp1b1	P14094
	0.292752	0.0899386	1.06432	IPI00123639	Calregulin	Calr	P14211
	0.329143	0.0897112	1.06416	IPI00313841	P39	Atp6d	P51863
	0.274547	0.0896244	1.06409	IPI00849113	40S ribosomal protein S30	Fau	P62862
	0.622384	0.0890596	1.06368	IPI00117896	APC-binding protein EB1	Mapre1	Q61166
	0.102266	0.0886347	1.06336	IPI00881096	Gamma-soluble NSF attachment protein	Napg	Q9CWZ7
	0.464968	0.0884228	1.06321	IPI00170357	AFG3-like protein 2	Afg3l2	Q8JZQ2
	0.806258	0.0883465	1.06315	IPI00411102	Phosphoribosyl pyrophosphate synthase II	Prps2	Q9CS42
	0.853744	0.0878668	1.0628	IPI00669556	Glucose-6-phosphate isomerase	Gpi1	B2RXT5
	0.502448	0.0867174	1.06195	IPI00848866	17 kDa myosin light chain	Myl6	Q60605-2
	0.788125	0.0864584	1.06176	IPI00226727	Channel-associated protein of synapse-110	Dlg2	Q91XM9-2
	0.465981	0.086098	1.0615	IPI00170307	Apolipoprotein A-I-binding protein	Aibp	Q8K4Z3
	0.757122	0.0853157	1.06092	IPI00221602	Sideroflexin-5	Sfxn5	Q925N0
	0.541702	0.0852969	1.06091	IPI00757312	Myosin, heavy polypeptide 10, non-muscle	Myh10	Q3UH59
	0.569849	0.0850728	1.06074	IPI00318778	Calcium-binding protein 39	Cab39	Q06138
	0.250292	0.0848293	1.06056	IPI00466610	Dual specificity mitogen-activated protein kinase kinase 1	Map2k1	P31938
	0.595306	0.0838287	1.05983	IPI00124639	5'(3')-deoxyribonucleotidase, cytosolic type	Dnt1	Q9JM14
	0.232675	0.0830724	1.05927	IPI00331182	Glycerol phosphate dehydrogenase 2, mitochondrial	Gpd2	A2AQR0
	0.604887	0.0829439	1.05918	IPI00314153	Tyrosyl--tRNA ligase	Yars	Q91WQ3
	0.574154	0.0825107	1.05886	IPI00331556	Heat shock 70 kDa protein 4	Apg2	Q61316
	0.473364	0.0808845	1.05767	IPI00228583	Granule cell differentiation protein	Gcdp	P62774
	0.410486	0.0781207	1.05564	IPI00336807	Glycerol-3-phosphate dehydrogenase 1-like protein	Gpd1l	Q3ULJ0-1
	0.643186	0.0778012	1.05541	IPI00169622	Phytanoyl-CoA hydroxylase-associated protein 1	Phyhip	Q8K0S0
	0.355273	0.0775428	1.05522	IPI00340036	Ribosomal protein L11	RP23-49E16.1-002	A2BH06
	0.702182	0.0774837	1.05518	IPI00762081	Protein RUFY3	D5Bwg0860e	Q9D394-2
	0.528838	0.0755332	1.05375	IPI00284806	HPRT B	Hprt	P00493
	0.601504	0.0753794	1.05364	IPI00408119	Microtubule-associated protein 4	Map4	P27546-1
	0.275209	0.0752182	1.05352	IPI00312527	Putative uncharacterized protein	Crmp1	Q3TXY0
	0.467507	0.0747845	1.0532	IPI00331541	6-phosphofructokinase, muscle type	Pfka	P47857
	0.528687	0.0746837	1.05313	IPI00310091	PP2A subunit A isoform PR65-alpha	Ppp2r1a	Q76MZ3
	0.415035	0.0737381	1.05244	IPI00420363	DEAD box protein 5	Ddx5	Q61656
	0.272501	0.0732758	1.0521	IPI00848890	Small ubiquitin-related modifier 3	Smt3h1	Q9Z172-1
	0.538124	0.073127	1.05199	IPI00154047	3-hydroxyisobutyryl-CoA hydrolase, mitochondrial	Hibch	Q8QZS1
	0.819616	0.0729454	1.05186	IPI00749947	Neuronal pentraxin receptor	Nptxr	B9EIV5
	0.652387	0.0729239	1.05185	IPI00318545	3'(2'),5'-bisphosphate nucleotidase 1	Bpnt1	Q9Z0S1
	0.395792	0.0727253	1.0517	IPI00845581	Collapsin response mediator protein 3	Crmp3	O35098-2
	0.391556	0.0723209	1.05141	IPI00330163	Calcium-dependent activator protein for secretion 1	Cadps	Q80TJ1-2
	0.608682	0.0721626	1.05129	IPI00125035	Adenylate kinase 3-like	Ak3b	Q9WUR9
	0.370684	0.071908	1.05111	IPI00775863	G protein subunit beta-2	Gnb2	P62880
	0.527731	0.0707684	1.05028	IPI00123313	Ubiquitin-activating enzyme E1	Sbx	Q02053
	0.544157	0.0695107	1.04936	IPI00153990	Actin-related protein 1B	Actr1b	Q8R5C5
	0.305936	0.0688176	1.04886	IPI00129517	Antioxidant enzyme B166	Prdx5	P99029-1
	0.242924	0.0686984	1.04877	IPI00129451	Copine VI	Cpne6	Q9Z140
	0.664365	0.0674393	1.04786	IPI00132799	Complement component 1, q subcomponent binding protein	C1qbp	Q8R5L1
	0.568771	0.0669475	1.0475	IPI00131357	40S ribosomal protein S23	Rps23	P62267
	0.421134	0.0662999	1.04703	IPI00464317	MKIAA0838 protein	Gls	Q69ZX9
	0.467196	0.0661187	1.0469	IPI00154004	Deubiquitinating enzyme OTUB1	Otub1	Q7TQI3
	0.581444	0.0649815	1.04607	IPI00129430	DNA-binding p52/p100 complex, 100 kDa subunit	Sfpq	Q8VIJ6
	0.521254	0.0639842	1.04535	IPI00322150	Thimet oligopeptidase	Thop1	Q8C1A5
	0.191328	0.0635605	1.04504	IPI00761331	Neuronal-specific septin-3	Sep3	Q9Z1S5-1
	0.53787	0.0629759	1.04462	IPI00417005	Neurotrimin	Hnt	Q99PJ0
	0.6361	0.0627625	1.04446	IPI00845802	Alpha-globin	Hba-a1	A8DUV1
	0.303022	0.0624039	1.0442	IPI00466069	Elongation factor 2	Eef2	P58252
	0.257926	0.0611246	1.04328	IPI00850217	Bendless-like ubiquitin-conjugating enzyme	Blu	P61089
	0.627965	0.060576	1.04288	IPI00762713	DnaJ homolog subfamily C member 6	Dnajc6	Q80TZ3-3
	0.772245	0.0603266	1.0427	IPI00471372	Protein WAVE-1	Wasf1	Q8R5H6
	0.488094	0.0602264	1.04263	IPI00661414	Actin-related protein 2/3 complex subunit 2	Arpc2	Q9CVB6
	0.50389	0.0600212	1.04248	IPI00554862	6-phosphofructokinase, liver type	Pfkb	P12382
	0.483246	0.0595562	1.04215	IPI00230108	58 kDa glucose-regulated protein	Erp	P27773
	0.532955	0.058712	1.04154	IPI00624501	Arsenical pump-driving ATPase	Arsa	O54984
	0.456378	0.0582042	1.04117	IPI00263879	60S ribosomal protein L35	Rpl35	Q6ZWV7
	0.683774	0.0579858	1.04101	IPI00321320	Glutamate [NMDA] receptor subunit epsilon-2	Grin2b	Q01097
	0.773567	0.0565741	1.03999	IPI00420706	130 kDa leucine-rich protein	Lrp130	Q6PB66
	0.566488	0.0563288	1.03982	IPI00282848	Histone H3.3	H3.3a	P84244
	0.75647	0.0560234	1.0396	IPI00858277	Neuroligin 4*	Nlgn4	A7LAI9
	0.547781	0.0555587	1.03926	IPI00277001	Macropain subunit C9	Psma4	Q9R1P0
	0.76123	0.0549092	1.03879	IPI00321922	Phosphofurin acidic cluster sorting protein 1	Pacs1	Q8K212
	0.293069	0.0545967	1.03857	IPI00750256	Adenylate kinase isoenzyme 1	Ak1	Q9R0Y5-2
	0.492394	0.0540838	1.0382	IPI00554894	67 kDa calelectrin	Anx6	P14824
	0.508065	0.0537775	1.03798	IPI00553612	60S ribosomal protein L27a	Rpl27a	P14115
	0.82687	0.0534298	1.03773	IPI00222546	60S ribosomal protein L22	Rpl22	P67984
	0.472865	0.0504956	1.03562	IPI00331299	M-Sema F-associating protein of 75 kDa	Kiaa0607	Q9Z0E0-1
	0.661131	0.0500741	1.03532	IPI00116896	A6L	Atp8	P03930
	0.565009	0.0498908	1.03519	IPI00123058	Contactin-1	Cntn1	P12960
	0.734234	0.0497072	1.03505	IPI00109275	Glutamate/H(+) symporter 1	Gc1	Q9D6M3
	0.931729	0.0493169	1.03477	IPI00322794	GTP-binding protein SAR1a	Sar1a	P36536
	0.709457	0.0491312	1.03464	IPI00109482	DDAHI	Ddah1	Q9CWS0
	0.591532	0.0487361	1.03436	IPI00119239	Low molecular mass protein 19	Lmp19	Q60692
	0.764878	0.0485234	1.03421	IPI00457661	26S protease subunit S5 basic	Kiaa0072	Q8BJY1
	0.767275	0.047986	1.03382	IPI00126551	Distinct subgroup of the Ras family member 2	Diras2	Q5PR73
	0.573058	0.0477045	1.03362	IPI00403589	Enhancer of rudimentary homolog	Erh	P84089
	0.659434	0.0457621	1.03223	IPI00125992	Neuronal pentraxin I	Nptx1	Q62443
	0.841097	0.0456791	1.03217	IPI00850740	Sept5 protein	Sep5	B7ZNM7
	0.551354	0.0444629	1.0313	IPI00226993	ATL-derived factor	Txn	P10639
	0.754527	0.0434921	1.03061	IPI00380195	Phosphoglycolate phosphatase	Pgp	Q8CHP8
	0.356246	0.0415092	1.02919	IPI00134809	2-oxoglutarate dehydrogenase complex component E2	Dlst	Q9D2G2-1
	0.601808	0.0411332	1.02892	IPI00133132	Calcium-dependent tyrosine kinase	Fak2	Q9QVP9
	0.662452	0.0407963	1.02868	IPI00269661	Heterogeneous nuclear ribonucleoprotein A3	Hnrnpa3	Q8BG05-1
	0.710308	0.0406108	1.02855	IPI00124771	Phosphate carrier protein, mitochondrial	Slc25a3	Q8VEM8
	0.762896	0.0402832	1.02832	IPI00224776	Heat shock 70 kDa protein 12B	Hspa12b	Q9CZJ2
	0.794433	0.0396116	1.02784	IPI00468802	Methionine adenosyltransferase 2 subunit beta	Mat2b	Q99LB6-1
	0.792543	0.0379639	1.02666	IPI00620701	Geranylgeranyl transferase type II subunit alpha	Rabggta	Q9JHK4-1
	0.890668	0.0378428	1.02658	IPI00177038	Actin-like protein 2	Actr2	P61161
	0.7176	0.0374229	1.02628	IPI00664176	Amyloid-beta protein intracellular domain-associated protein 1	Anks1b	Q8BIZ1-1
	0.683901	0.0363388	1.02551	IPI00230185	Glycerol-3-phosphate dehydrogenase [NAD+], cytoplasmic	Gdc1	P13707
	0.650478	0.035692	1.02505	IPI00130589	Superoxide dismutase [Cu-Zn]	Sod1	P08228
	0.42367	0.0355167	1.02492	IPI00121545	Calmodulin-dependent calcineurin A subunit alpha isoform	Calna	P63328-1
	0.846014	0.0347664	1.02439	IPI00123704	AMOG	Atp1b2	P14231
	0.862711	0.034632	1.0243	IPI00122974	Neuronal membrane glycoprotein M6-a	Gpm6a	P35802
	0.841557	0.0329938	1.02313	IPI00331436	Cytosol aminopeptidase	Lap3	Q9CPY7-1
	0.818191	0.0315483	1.02211	IPI00405625	Cytoplasmic FMR1-interacting protein 2	Cyfip2	Q5SQX6
	0.845635	0.0314455	1.02204	IPI00229718	Glycolipid transfer protein	Gltp	Q9JL62
	0.707507	0.0307109	1.02152	IPI00663736
	0.84749	0.0306511	1.02147	IPI00118654	Pyridoxal phosphate phosphatase	Pdxp	P60487
	0.958505	0.0305488	1.0214	IPI00322562	40S ribosomal protein S14	Rps14	P62264
	0.763695	0.0302296	1.02117	IPI00120716	Guanine nucleotide-binding protein G(I)/G(S)/G(T) subunit beta-1	Gnb1	P62874
	0.658683	0.0296402	1.02076	IPI00221754	Atlastin-1	Atl1	Q8BH66
	0.801892	0.0294175	1.0206	IPI00338964	Calcium pump 2	Atp2a2	O55143-1
	0.814752	0.0293069	1.02052	IPI00761607	Haloacid dehalogenase-like hydrolase domain-containing protein 2	Hdhd2	Q3UGR5-1
	0.748771	0.0287242	1.02011	IPI00225634	40S ribosomal protein S12	mCG_132913	Q6ZWZ6
	0.82795	0.0285749	1.02	IPI00129516	Complex III subunit 6	Uqcrh	P99028
	0.972948	0.0282085	1.01975	IPI00857911	Putative uncharacterized protein	Opcml	Q3TYL3
	0.666508	0.0280564	1.01964	IPI00119138	Complex III subunit 2	Uqcrc2	Q9DB77
	0.466664	0.0279133	1.01954	IPI00895965	Microtubule-associated protein	AC091465.1-006	B2KGT6
	0.831624	0.0269167	1.01883	IPI00555113	60S ribosomal protein L18	Rpl18	P35980
	0.856857	0.0256433	1.01793	IPI00153317	10-formyltetrahydrofolate dehydrogenase	Aldh1l1	Q8R0Y6
	0.813492	0.025598	1.0179	IPI00757771	Neuroplastin	Nptn	P97300-1
	0.798936	0.0236239	1.01651	IPI00828221	Glycoprotein m6b	Gpm6b	A2AEG6
	0.892278	0.0231473	1.01617	IPI00222767	Dihydrolipoamide dehydrogenase-binding protein of pyruvate dehydrogenase complex	Pdhx	Q8BKZ9
	0.558468	0.0231049	1.01614	IPI00464296	4.1B	Dal1	Q9WV92-8
	0.707669	0.022552	1.01575	IPI00109061	Tubulin beta-2B chain	Tubb2b	Q9CWF2
	0.937228	0.0223081	1.01558	IPI00314467	Proteasome chain 13	Psmb3	Q9R1P1
	0.762124	0.0217094	1.01516	IPI00623776	Histone H4	H4-12	P62806
	0.747923	0.0214839	1.015	IPI00122094	Disks large homolog 4	Dlg4	Q62108-2
	0.969975	0.0199683	1.01394	IPI00120193	Cell division control protein 42 homolog	Cdc42	P60766-1
	0.891369	0.0199666	1.01394	IPI00120719	Cytochrome c oxidase polypeptide Va	Cox5a	P12787
	0.862642	0.0198572	1.01386	IPI00121038	Chondroitin sulfate proteoglycan core protein 2	Cspg2	Q62059-1
	0.965203	0.0192895	1.01346	IPI00118899	Alpha-actinin-4	Actn4	P57780
	0.666004	0.0192266	1.01342	IPI00420725	MKIAA0968 protein	Camk2a	Q80TN1
	0.760232	0.0190973	1.01333	IPI00122486	CaM kinase-like vesicle-associated protein	Camkv	Q3UHL1
	0.899584	0.0190687	1.01331	IPI00222763	Splicing factor, arginine/serine-rich 7	Sfrs7	Q8BL97-1
	0.847027	0.0187142	1.01306	IPI00119618	Calnexin	Canx	P35564
	0.666865	0.0181777	1.01268	IPI00109727	Thy-1 antigen	Thy1	P01831
	0.797574	0.0181043	1.01263	IPI00122069	Protein kinase C gamma type	Pkcc	P63318
	0.90597	0.0180292	1.01258	IPI00132950	40S ribosomal protein S21	Rps21	Q9CQR2
	0.781669	0.0175407	1.01223	IPI00896700	Mtap1b protein	Mtap1b	A0PJ96
	0.878841	0.0172911	1.01206	IPI00462453	60S ribosomal protein L7a	Rpl7a	P12970
	0.965475	0.0167472	1.01168	IPI00875117	Collapsin response mediator protein 1	Crmp1	P97427
	0.920535	0.0166261	1.01159	IPI00111151	Exophilin-1	Rph3a	P47708
	0.885215	0.0166159	1.01158	IPI00653423	Branched-chain-amino-acid aminotransferase	Bcat1	B2KFA0
	0.860722	0.0149157	1.01039	IPI00133562	Coiled-coil-helix-coiled-coil-helix domain-containing protein 3, mitochondrial	Chchd3	Q9CRB9
	0.907751	0.0146451	1.0102	IPI00341282	ATP synthase subunit b, mitochondrial	Atp5f1	Q9CQQ7
	0.964612	0.0132921	1.00926	IPI00230355	Eukaryotic peptide chain release factor GTP-binding subunit ERF3A	Erf3a	Q8R050
	0.916815	0.0129716	1.00903	IPI00454197	ABI gene family member 3	Abi3	Q8BYZ1-1
	0.905813	0.0120506	1.00839	IPI00129685	21 kDa polypeptide	Tpt1	P63028
	0.942531	0.0120347	1.00838	IPI00132728	Complex III subunit 4	Cyc1	Q9D0M3-1
	0.851608	0.0113387	1.00789	IPI00118569	Guanine nucleotide-binding protein subunit alpha-13	Gna13	P27601
	0.893347	0.0113142	1.00787	IPI00127408	Putative uncharacterized protein	mCG_23557	Q3TLP8
	0.928703	0.0112836	1.00785	IPI00283511	Pyridoxal kinase	Pdxk	Q8K183
	0.93597	0.0107248	1.00746	IPI00224505	60S ribosomal protein L13	Rpl13	P47963
	0.963038	0.00931573	1.00648	IPI00228645	Profilin II	Pfn2	Q9JJV2-1
	0.943516	0.00915742	1.00637	IPI00322312	GDI-1	Arhgdia	Q99PT1
	0.977199	0.00910282	1.00633	IPI00468902	Putative uncharacterized protein	RP23-356J7.1-003	Q3V2H3
	0.885667	0.00904608	1.00629	IPI00132993	Alpha-PAK	Pak1	O88643
	0.931315	0.00721955	1.00502	IPI00875943	Asparaginase-like protein 1	Asrgl1	Q8C0M9
	0.957382	0.0070045	1.00487	IPI00465999
	0.965684	0.0063684	1.00442	IPI00227898	Protein kinase C beta type	Pkcb	P68404
	0.957389	0.00331974	1.0023	IPI00122549	Outer mitochondrial membrane protein porin 1	Vdac1	Q60932-1
	0.986688	0.00286365	1.00199	IPI00322033	Target of Myb-like protein 2	Tom1l2	Q5SRX1-1
	0.984732	0.00280523	1.00195	IPI00623845	56 kDa selenium-binding protein	Lpsb	P17563
	0.980753	0.00270367	1.00188	IPI00854971	Protein disulfide-isomerase A6	Pdia6	Q922R8
	0.973563	0.00261831	1.00182	IPI00124900	AU-specific RNA-binding enoyl-CoA hydratase	Auh	Q9JLZ3-1
	0.990399	0.0019362	1.00134	IPI00758006	Putative uncharacterized protein	2900073G15Rik	Q9D6E6
	0.990614	0.00124335	1.00086	IPI00115544	Guanine nucleotide-binding protein G(I)/G(S)/G(O) subunit gamma-4	Gng4	P50153
	0.996423	0.00113535	1.00079	IPI00131445	Dynamin UDNM	Dnm2	P39054-1
	0.995848	0.0008564	1.00059	IPI00329927	Neurofascin	Nfasc	Q810U3
	0.997025	0.000207424	1.00014	IPI00415403	Protein unc-18 homolog 1	Stxbp1	O08599-2
	0.99932	-0.000100136	0.999931	IPI00128857	Malic enzyme 1	Me1	P06801
	0.997963	-0.000158787	0.99989	IPI00134344	Beta III spectrin	Spnb3	O35411
	0.997777	-0.000174284	0.999879	IPI00653794	Putative uncharacterized protein	Rap1gds1	Q3TA69
	0.996096	-0.000497103	0.999655	IPI00132966	40 kDa peptidyl-prolyl cis-trans isomerase	Ppid	Q9CR16
	0.99293	-0.000747442	-1.00052	IPI00230449	Hippocalcin-like protein 1	Hpcal1	P62748
	0.993718	-0.00139832	-1.00097	IPI00113849	Cell division control protein 42 homolog	Cdc42	P60766-2
	0.968866	-0.00164342	-1.00114	IPI00230507	ATP synthase subunit d, mitochondrial	Atp5h	Q9DCX2
	0.965774	-0.00282335	-1.00196	IPI00122971	Neural cell adhesion molecule 1	Ncam	P13595-1
	0.964313	-0.00295115	-1.00205	IPI00131845	Macropain iota chain	Psma6	Q9QUM9
	0.963078	-0.00368357	-1.00256	IPI00874973	Exchange factor for ADP-ribosylation factor guanine nucleotide factor 6	Efa6d	Q2PFD7-1
	0.970774	-0.0043838	-1.00304	IPI00123604	37 kDa laminin receptor precursor	Lamr1	P14206
	0.995624	-0.00463545	-1.00322	IPI00226417	CaMK-like CREB regulatory kinase 2	Dcamkl2	Q1EDG7
	0.963375	-0.00501347	-1.00348	IPI00225533	Adaptin ear-binding coat-associated protein 1	Necap1	Q9CR95
	0.868682	-0.00522947	-1.00363	IPI00336324	Cytosolic malate dehydrogenase	Mdh1	P14152
	0.989718	-0.00548363	-1.00381	IPI00319992	78 kDa glucose-regulated protein	Grp78	P20029
	0.940308	-0.00616002	-1.00428	IPI00317710	Heat shock 70 kDa protein 4L	Apg1	P48722-1
	0.971859	-0.00654984	-1.00455	IPI00459279	Dihydropteridine reductase	Dhpr	Q8BVI4
	0.933471	-0.00709796	-1.00493	IPI00128023	Complex I-49kD	Ndufs2	Q91WD5
	0.879646	-0.00715089	-1.00497	IPI00119876	Cytoplasmic dynein 1 heavy chain 1	Dhc1	Q9JHU4
	0.851771	-0.00802684	-1.00558	IPI00656325	N-ethylmaleimide-sensitive fusion protein	Nsf	P46460
	0.950503	-0.00804973	-1.0056	IPI00279443	Heat shock 70 kDa protein 12A	Hspa12a	Q8K0U4
	0.850256	-0.0088706	-1.00617	IPI00762858	Putative uncharacterized protein	Hk1	Q3UE51
	0.947887	-0.00891352	-1.0062	IPI00880742	Putative uncharacterized protein	Dpp6	Q3TY19
	0.891241	-0.00895643	-1.00623	IPI00311682	Sodium pump subunit alpha-1	Atp1a1	Q8VDN2
	0.972967	-0.00975728	-1.00679	IPI00875110	ICD-M	Idh2	P54071
	0.941714	-0.00994134	-1.00691	IPI00121534	Carbonate dehydratase II	Ca2	P00920
	0.726861	-0.0106468	-1.00741	IPI00115546	Guanine nucleotide-binding protein G(o) subunit alpha	Gna0	P18872-2
	0.858775	-0.0110412	-1.00768	IPI00230204	Aspartate aminotransferase, cytoplasmic	Got1	P05201
	0.932824	-0.0115461	-1.00804	IPI00274407	Elongation factor Tu, mitochondrial	Tufm	Q8BFR5-1
	0.861453	-0.0127227	-1.00886	IPI00120232	Complex I-20kD	Ndufs7	Q9DC70
	0.937528	-0.0128818	-1.00897	IPI00336318	1-phosphatidylinositol-5-phosphate 4-kinase 2-beta	Pip4k2b	Q80XI4
	0.838054	-0.0130196	-1.00907	IPI00115763	Synaptogyrin-1	Syngr1	O55100-1
	0.916046	-0.0140758	-1.0098	IPI00139795	60S acidic ribosomal protein P2	Rplp2	P99027
	0.92169	-0.0144799	-1.01009	IPI00330887	Kindred of IgLON	Kiaa3001	Q80Z24
	0.909116	-0.0152898	-1.01065	IPI00110721	Glyoxalase domain-containing protein 4	Glod4	Q9CPV4-1
	0.937947	-0.016537	-1.01153	IPI00339468	ATP-dependent RNA helicase A	Ddx9	O70133-2
	0.940004	-0.0166914	-1.01164	IPI00378480	Core histone macro-H2A.1	H2afy	Q9QZQ8-1
	0.758449	-0.0173979	-1.01213	IPI00123613	Protein kinase C and casein kinase substrate in neurons protein 1	Pacsin	Q61644
	0.816102	-0.0183887	-1.01283	IPI00228618	Guanine nucleotide-binding protein alpha-q	Gnaq	P21279
	0.885627	-0.0193686	-1.01352	IPI00469918	Rps16 protein	ENSMUSG00000060419	Q5CZY9
	0.886557	-0.0202627	-1.01414	IPI00331163	Cyclin-A/CDK2-associated protein p19	Skp1	Q9WTX5
	0.947307	-0.0207818	-1.01451	IPI00463634	Rpl12 protein	Rpl12	Q6DI58
	0.939232	-0.0209351	-1.01462	IPI00132958	Acyl-coenzyme A thioesterase 13	Acot13	Q9CQR4
	0.81796	-0.0212855	-1.01486	IPI00221769	Adenylate kinase 3	Ak3	Q9WTP7
	0.682097	-0.0213077	-1.01488	IPI00676243	MAP1 light chain LC2	Map1a	Q9QYR6-2
	0.890093	-0.0220578	-1.01541	IPI00131995	Cartilage-linking protein 1	Crtl1	Q9QUP5
	0.800026	-0.0220582	-1.01541	IPI00131459	Metastasis inhibition factor NM23	Nm23	P15532
	0.589052	-0.0222545	-1.01555	IPI00310131	100 kDa coated vesicle protein C	Adtab	P17427
	0.753168	-0.0228105	-1.01594	IPI00465469	Microtubule-associated protein tau	Mapt	P10637-2
	0.821783	-0.0228434	-1.01596	IPI00112251	Tubulin beta-3 chain	Tubb3	Q9ERD7
	0.783796	-0.0231752	-1.01619	IPI00113141	Citrate synthase, mitochondrial	Cs	Q9CZU6
	0.660473	-0.0239882	-1.01677	IPI00130000	Puromycin-sensitive aminopeptidase	Npepps	Q11011
	0.791938	-0.0250971	-1.01755	IPI00403336	Dynamin-like 120 kDa protein, form S1	Opa1	P58281-2
	0.791557	-0.0258813	-1.0181	IPI00225961	A10	Phgdh	Q61753
	0.538216	-0.0262148	-1.01834	IPI00119113	Endomembrane proton pump 58 kDa subunit	Atp6b2	P62814
	0.911478	-0.0262642	-1.01837	IPI00753569	Lymphocyte antigen 6 complex, locus H	Ly6h	Q8K356
	0.800907	-0.0266149	-1.01862	IPI00276515	Myelin-associated glycoprotein	Mag	P20917-1
	0.693146	-0.0269213	-1.01884	IPI00930882	Putative uncharacterized protein	Slc3a2	Q3TN39
	0.918786	-0.027477	-1.01923	IPI00877236	Apolipoprotein A-I	Apoa1	O08855
	0.938135	-0.0277297	-1.01941	IPI00131376	Beta-I spectrin	Spnb1	P15508
	0.869041	-0.0281241	-1.01969	IPI00129479	Phosphatidylinositol-5-phosphate 4-kinase type II gamma	Pip4k2c	Q91XU3
	0.676409	-0.0284631	-1.01993	IPI00118447	Purine-rich single-stranded DNA-binding protein alpha	Pura	P42669
	0.730388	-0.0287395	-1.02012	IPI00128346	CDGSH iron sulfur domain-containing protein 1	Cisd1	Q91WS0
	0.726332	-0.0288832	-1.02022	IPI00404551	Putative uncharacterized protein	Ctsd	Q8C243
	0.565184	-0.0292952	-1.02051	IPI00323800	160 kDa neurofilament protein	Nef3	P08553
	0.93262	-0.0295022	-1.02066	IPI00129158	Brain Ig-like molecule with tyrosine-based activation motifs	Bit	P97797-1
	0.771048	-0.0295606	-1.0207	IPI00116281	CCT-zeta-1	Cct6	P80317
	0.273384	-0.0301967	-1.02115	IPI00890133	Dynamin-1	Dnm	P39053-3
	0.776436	-0.0312929	-1.02193	IPI00554928	68 kDa neurofilament protein	Nefl	P08551
	0.41422	-0.0314934	-1.02207	IPI00467833	Triosephosphate isomerase	Tpi	P17751
	0.777636	-0.031949	-1.02239	IPI00420426	Adapter-related protein complex 3 subunit beta-2	Ap3b2	Q9JME5
	0.652293	-0.0324802	-1.02277	IPI00111501	921-L	Cplx2	P84086
	0.56473	-0.0329711	-1.02312	IPI00229510	LDH heart subunit	Ldh2	P16125
	0.657691	-0.0333509	-1.02339	IPI00121514	Hsc70/Hsp90-organizing protein	Stip1	Q60864
	0.709924	-0.0341797	-1.02397	IPI00230113	Cytochrome b5	Cyb5	P56395
	0.180816	-0.034461	-1.02417	IPI00319830	Beta-II spectrin	Elf	Q62261-1
	0.788107	-0.035677	-1.02504	IPI00136867	Sodium- and chloride-dependent GABA transporter 3	Gabt3	P31650
	0.748862	-0.0362802	-1.02547	IPI00125899	Beta-catenin	Catnb	Q02248
	0.206372	-0.0366502	-1.02573	IPI00757353	Spectrin alpha 2	RP23-443G7.6-004	A3KGU7
	0.967899	-0.0368569	-1.02588	IPI00117289	Receptor-type tyrosine-protein phosphatase rho	Ptprt	Q99M80-2
	0.480117	-0.0370212	-1.02599	IPI00856379	Fructose-bisphosphate aldolase	Aldoa	A6ZI44
	0.668165	-0.0372887	-1.02618	IPI00128296	Acidic-type mitochondrial creatine kinase	Ckmt1	P30275
	0.863673	-0.038656	-1.02716	IPI00342603	Ogdhl protein	Ogdhl	B2RXT3
	0.706283	-0.0399752	-1.0281	IPI00230124	Fatty acid-binding protein 3	Fabp3	P11404
	0.725519	-0.0399852	-1.0281	IPI00115824	Protein NipSnap homolog 1	Nipsnap1	O55125
	0.495894	-0.0400124	-1.02812	IPI00133399	Complex I-B14	Ndufa6	Q9CQZ5
	0.401812	-0.0403585	-1.02837	IPI00343557	EB1 protein family member 3	Mapre3	Q6PER3
	0.706091	-0.0404117	-1.02841	IPI00116279	CCT-epsilon	Cct5	P80316
	0.577286	-0.0404403	-1.02843	IPI00133903	75 kDa glucose-regulated protein	Grp75	P38647
	0.77223	-0.0408704	-1.02873	IPI00468121	1-phosphatidylinositol-4,5-bisphosphate phosphodiesterase beta-1	Plcb	Q9Z1B3-3
	0.714958	-0.0411422	-1.02893	IPI00125939	Acyl-CoA thioesterase 7	Acot7	Q91V12-1
	0.628046	-0.0419333	-1.02949	IPI00353563	Fascin	Fan1	Q61553
	0.904598	-0.0420489	-1.02958	IPI00420726	40S ribosomal protein S9	Rps9	Q6ZWN5
	0.500916	-0.0421765	-1.02967	IPI00828488	Heterogeneous nuclear ribonucleoproteins A2/B1	Hnrnpa2b1	O88569-1
	0.582738	-0.0423241	-1.02977	IPI00115620	Endometrial progesterone-induced protein	Psa	Q99K85
	0.790298	-0.0426655	-1.03002	IPI00123181	Cellular myosin heavy chain, type A	Myh9	Q8VDD5
	0.748115	-0.0428267	-1.03013	IPI00408892	Ras-related protein Rab-7a	Rab7	P51150
	0.788999	-0.0430949	-1.03032	IPI00136912	Putrescine aminopropyltransferase	Srm	Q64674
	0.604333	-0.0439467	-1.03093	IPI00154054	Acetoacetyl-CoA thiolase	Acat1	Q8QZT1
	0.560538	-0.043992	-1.03096	IPI00117910	Peroxiredoxin-2	Prdx2	Q61171
	0.526387	-0.0445991	-1.0314	IPI00225633	Activated RNA polymerase II transcriptional coactivator p15	Pc4	P11031
	0.882297	-0.0449784	-1.03167	IPI00849927	Ribosomal protein L1	Rpl10a	Q3U561
	0.493354	-0.0449798	-1.03167	IPI00114377	Cytochrome c oxidase subunit 7A2, mitochondrial	Cox7a2	P48771
	0.693696	-0.0451288	-1.03178	IPI00135604	Big LEN	Pcsk1n	Q9QXV0
	0.635091	-0.0452867	-1.03189	IPI00890117	Cofilin, non-muscle isoform	Cfl1	P18760
	0.568411	-0.0457008	-1.03218	IPI00331293	Dynamin-1	Dnm	P39053-4
	0.634477	-0.0458314	-1.03228	IPI00331174	CCT-eta	Cct7	P80313
	0.626576	-0.0466313	-1.03285	IPI00132347	MCG67985	mCG_67985	Q9CQB4
	0.518081	-0.0467029	-1.0329	IPI00132443	Heterogeneous nuclear ribonucleoprotein M	Hnrnpm	Q9D0E1-1
	0.33077	-0.0470381	-1.03314	IPI00420569	Na(+)/K(+) ATPase alpha(+) subunit	Atp1a2	Q6PIE5
	0.775232	-0.0477319	-1.03364	IPI00112001	Adenylyl cyclase-associated protein 2	Cap2	Q9CYT6
	0.68824	-0.0482156	-1.03399	IPI00221456	Synaptic vesicle glycoprotein 2B	Kiaa0735	Q8BG39
	0.605337	-0.0484262	-1.03414	IPI00857092	Slc4a4 protein	Slc4a4	A2VDF7
	0.540961	-0.0505633	-1.03567	IPI00122421	60S ribosomal protein L27	Rpl27	P61358
	0.712192	-0.0506592	-1.03574	IPI00128904	Alpha-CP1	Pcbp1	P60335
	0.828296	-0.0513694	-1.03625	IPI00116793	COP9 signalosome complex subunit 1	Cops1	Q99LD4-2
	0.403742	-0.051682	-1.03647	IPI00135965	66 kDa neurofilament protein	Ina	P46660
	0.265814	-0.0524302	-1.03701	IPI00228633	Autocrine motility factor	Gpi	P06745
	0.388821	-0.0537257	-1.03794	IPI00230754	Mitochondrial 2-oxoglutarate/malate carrier protein	Slc25a11	Q9CR62
	0.898422	-0.0537503	-1.03796	IPI00857740	Biliverdin reductase B	Blvrb	Q923D2
	0.55912	-0.0540669	-1.03819	IPI00223377	Myelin A1 protein	Mbp	P04370-4
	0.723661	-0.0541275	-1.03823	IPI00120637	TGF-beta resistance-associated protein TRAG	Kiaa0541	Q920I9-1
	0.526375	-0.0558367	-1.03946	IPI00553333	Beta-1-globin	Hbb-b1	P02088
	0.373069	-0.056283	-1.03978	IPI00119667	Elongation factor 1-alpha 2	Eef1a2	P62631
	0.292654	-0.0563629	-1.03984	IPI00930784	NADH-ubiquinone oxidoreductase 75 kDa subunit	Ndufs1	Q3TIU7
	0.61458	-0.0566759	-1.04007	IPI00415908	Protein phosphatase methylesterase 1	Pme1	Q8BVQ5
	0.452066	-0.0567582	-1.04013	IPI00133440	B-cell receptor-associated protein 32	Phb	P67778
	0.667744	-0.0568378	-1.04018	IPI00927975	Putative uncharacterized protein	Pfkp	Q8C605
	0.570847	-0.0569324	-1.04025	IPI00319602	2',3'-cyclic-nucleotide 3'-phosphodiesterase	Cnp	P16330-1
	0.527475	-0.0570788	-1.04036	IPI00466128	Alcohol dehydrogenase [NADP+]	Akr1a1	Q9JII6
	0.397596	-0.0582454	-1.0412	IPI00134621	GTPase Ran	Ran	P62827
	0.517146	-0.0586689	-1.0415	IPI00626793	Voltage-dependent calcium channel subunit alpha-2/delta-1	Cacna2	O08532-1
	0.492119	-0.058912	-1.04168	IPI00122547	Outer mitochondrial membrane protein porin 2	Vdac2	Q60930
	0.527872	-0.0590854	-1.04181	IPI00137594	Autophagy-related protein LC3 A	Map1lc3a	Q91VR7
	0.286844	-0.0596275	-1.0422	IPI00136000	Alpha-adducin	Add1	Q9QYC0-1
	0.374027	-0.0598977	-1.04239	IPI00113149	Syntaxin-1B	Stx1b	P61264
	0.273278	-0.0600152	-1.04248	IPI00627008	Ptprz1 protein	Ptprz1	B2RXS8
	0.657368	-0.0600588	-1.04251	IPI00854028	Contactin associated protein 1	Cntnap1	A2A4K6
	0.421054	-0.0609653	-1.04316	IPI00108780	100 kDa coated vesicle protein A	Adtaa	P17426-1
	0.799448	-0.0612257	-1.04335	IPI00115679	Alpha-glucosidase 2	G2an	Q8BHN3-2
	0.392758	-0.061326	-1.04342	IPI00121309	Complex I-30kD	Ndufs3	Q9DCT2
	0.523768	-0.0614364	-1.0435	IPI00229080	Heat shock protein 84b	Hsp84b	Q71LX8
	0.449152	-0.0615263	-1.04357	IPI00118143	Src substrate cortactin	Cttn	Q60598
	0.676816	-0.061789	-1.04376	IPI00407939	AMPA-selective glutamate receptor 1 short type	glur-1	C9K0Y8
	0.452737	-0.0620685	-1.04396	IPI00122409	91 kDa synaptosomal-associated protein	Snap91	Q61548-1
	0.870768	-0.0626338	-1.04437	IPI00128345	Complex I-13kD-A	Ip13	P52503
	0.110648	-0.0626962	-1.04442	IPI00850983	Synaptic inositol-1,4,5-trisphosphate 5-phosphatase 1	Kiaa0910	Q8CHC4
	0.284457	-0.0628769	-1.04455	IPI00751369	L-lactate dehydrogenase	Ldh1	Q3TCI7
	0.542269	-0.0631471	-1.04474	IPI00128867	Purine-rich element-binding protein B	Purb	O35295
	0.756615	-0.0635858	-1.04506	IPI00468380	Doublecortin-like and CAM kinase-like 1	Dcamkl1	Q9JLM8-1
	0.327421	-0.0637403	-1.04517	IPI00221836	Ras-related protein Rab-39A	Rab39	Q8BHD0
	0.412557	-0.0638607	-1.04526	IPI00130530	Glyoxylate reductase/hydroxypyruvate reductase	Glxr	Q91Z53
	0.600922	-0.0650537	-1.04612	IPI00118022	Adapter-related protein complex 2 sigma subunit	Ap17	P62743
	0.533289	-0.0659707	-1.04679	IPI00221932	Protein MAL2	Mal2	Q8BI08
	0.671663	-0.0663087	-1.04703	IPI00111218	AHD-M1	Ahd1	P47738
	0.400894	-0.0665352	-1.0472	IPI00224575	Heterogeneous nuclear ribonucleoprotein K	Hnrnpk	P61979-2
	0.67197	-0.0665543	-1.04721	IPI00116112	50 kDa dynein-associated polypeptide	Dctn2	Q99KJ8
	0.631453	-0.0669739	-1.04752	IPI00319973	Membrane-associated progesterone receptor component 1	Pgrmc	O55022
	0.290544	-0.0672388	-1.04771	IPI00119033	Intercellular adhesion molecule 5	Icam3	Q60625
	0.611999	-0.0683677	-1.04853	IPI00308162	Calcium-binding mitochondrial carrier protein Aralar1	Aralar1	Q8BH59
	0.529481	-0.0685549	-1.04867	IPI00757372	Isochorismatase domain-containing protein 2A, mitochondrial	Isoc2	P85094
	0.79139	-0.0689514	-1.04895	IPI00387430	Complex I-ASHI	Ndufb8	Q9D6J5
	0.72518	-0.0691679	-1.04911	IPI00273164	Aldehyde dehydrogenase family 5 member A1	Aldh5a1	Q8BWF0
	0.332471	-0.0693793	-1.04927	IPI00263863	10 kDa chaperonin	Hspe1	Q64433
	0.640559	-0.0693989	-1.04928	IPI00121218	Fumarylacetoacetate hydrolase domain-containing protein 2A	Fahd2	Q3TC72
	0.885256	-0.0694079	-1.04929	IPI00648683	Adapter-related protein complex 1 subunit beta-1	Adtb1	O35643
	0.478406	-0.0697455	-1.04953	IPI00123756	Ganglioside-induced differentiation-associated protein 1-like 1	Gdap1l	Q8VE33
	0.557224	-0.0705614	-1.05013	IPI00894941	F-box only protein 2	Fbxo2	B2KFV9
	0.61138	-0.0705662	-1.05013	IPI00461290	Oxysterol-binding protein	mCG_21329	B9EJ86
	0.506171	-0.0708919	-1.05037	IPI00124692	Transaldolase	Tal	Q93092
	0.818381	-0.070966	-1.05042	IPI00308976	Malic enzyme 3	Me3	Q8BMF3
	0.214009	-0.0710347	-1.05047	IPI00649778	Calcium/calmodulin-dependent protein kinase II, beta	Camk2b	Q5SVJ0
	0.0715389	-0.0713637	-1.05071	IPI00116748	Complex I-42kD	Ndufa10	Q99LC3
	0.686034	-0.0716302	-1.0509	IPI00108206	Gag-Pol polyprotein	gag-pol	P70355
	0.412383	-0.0717981	-1.05103	IPI00120374	Serine/threonine-protein phosphatase 2A catalytic subunit alpha isoform	Ppp2ca	P63330
	0.160857	-0.0720627	-1.05122	IPI00459725	Isocitrate dehydrogenase [NAD] subunit alpha, mitochondrial	Idh3a	Q9D6R2-1
	0.649479	-0.0721099	-1.05125	IPI00125513	Mitochondrial import inner membrane translocase subunit Tim9	Tim9	Q9WV98
	0.565251	-0.0721335	-1.05127	IPI00172234	Homer protein homolog 1	Homer1	Q9Z2Y3-2
	0.18458	-0.0729129	-1.05184	IPI00469987	Guanine aminohydrolase	Gda	Q9R111
	0.767098	-0.0729175	-1.05184	IPI00944009	Elongation factor 1-delta	Eef1d	P57776-3
	0.567439	-0.0740173	-1.05264	IPI00130185	Serine/threonine-protein phosphatase PP1-alpha catalytic subunit	Ppp1a	P62137
	0.503429	-0.0740864	-1.05269	IPI00130766	Proline-rich transmembrane protein 1	Ng5	O35449
	0.499395	-0.0747044	-1.05315	IPI00120089	Kinesin light chain 4	Klc4	Q9DBS5
	0.325911	-0.0753574	-1.05362	IPI00118986	ATP synthase subunit O, mitochondrial	Atp5o	Q9DB20
	0.0508198	-0.0758126	-1.05395	IPI00313475	ATP synthase subunit gamma, mitochondrial	Atp5c1	Q91VR2
	0.321721	-0.0760555	-1.05413	IPI00135659	Oligodendrocyte-myelin glycoprotein	Omg	Q63912
	0.820179	-0.0766029	-1.05453	IPI00225231	Ankyrin-2	Ank2	Q8C8R3-7
	0.553979	-0.0779948	-1.05555	IPI00465810	Calcium regulator SV2A	Kiaa0736	Q9JIS5
	0.231383	-0.0780632	-1.0556	IPI00378063	Adapter-related protein complex 2 beta subunit	Ap2b1	Q9DBG3-2
	0.661315	-0.0781994	-1.0557	IPI00133284	ES1 protein homolog, mitochondrial	D10Jhu81e	Q9D172
	0.192692	-0.0782053	-1.0557	IPI00653686	Putative uncharacterized protein	Uchl1	Q3TCH2
	0.251845	-0.0783536	-1.05581	IPI00849879	Glyceraldehyde-3-phosphate dehydrogenase	Gapd	P16858
	0.606131	-0.0792439	-1.05646	IPI00267492	Protein bicaudal D homolog 2	Bicd2	Q921C5-2
	0.236269	-0.0803118	-1.05725	IPI00320217	CCT-beta	Cct2	P80314
	0.470201	-0.0807312	-1.05755	IPI00461286	Ca(2+)/calmodulin-dependent protein kinase phosphatase N	Camkn	Q80TL0
	0.297941	-0.0810921	-1.05782	IPI00114162	Epidermal-type fatty acid-binding protein	Fabp5	Q05816
	0.323627	-0.0817106	-1.05827	IPI00407692	Vacuolar proton pump subunit alpha	Atp6a1	P50516-1
	0.425361	-0.0821452	-1.05859	IPI00137227	Ras-related protein Rab-2A	Rab2	P53994
	0.435058	-0.082382	-1.05876	IPI00226872	EF hand domain containing 2	Efhd2	Q8C845
	0.148778	-0.0826721	-1.05898	IPI00115157	Alpha-synuclein	Snca	O55042-1
	0.305671	-0.0834763	-1.05957	IPI00115564	Adenine nucleotide translocator 1	Anc1	P48962
	0.582679	-0.0836854	-1.05972	IPI00124695	Calcium/calmodulin-dependent protein kinase type II subunit gamma	Camk2g	Q923T9-1
	0.637	-0.0842936	-1.06017	IPI00227928	Sodium- and chloride-dependent GABA transporter 1	Gabt1	P31648
	0.487312	-0.0848038	-1.06054	IPI00110265	NAD-dependent deacetylase sirtuin-2	Sir2l2	Q8VDQ8-1
	0.364629	-0.085819	-1.06129	IPI00323592	Malate dehydrogenase, mitochondrial	Mdh2	P08249
	0.396773	-0.0858724	-1.06133	IPI00230418	Neural visinin-like protein 1	Visl1	P62761
	0.31625	-0.0864961	-1.06179	IPI00128155	C-terminal-binding protein 1	Ctbp1	O88712-1
	0.28588	-0.086576	-1.06185	IPI00126115	Sideroflexin-3	Sfxn3	Q91V61-1
	0.860993	-0.086772	-1.06199	IPI00171974	Charged multivesicular body protein 4b	Chmp4b	Q9D8B3
	0.926268	-0.087551	-1.06256	IPI00227140	Cytokeratin-14	Krt1-14	Q61781
	0.29429	-0.0893359	-1.06388	IPI00323179	Guanosine diphosphate dissociation inhibitor 1	Gdi1	P50396
	0.0999993	-0.0894256	-1.06395	IPI00649886	Synapsin I	Syn1	O88935-2
	0.251815	-0.0894763	-1.06398	IPI00230044	Gamma-tropomyosin	Tpm3	P21107-2
	0.133517	-0.0898666	-1.06427	IPI00129618	p65	Syt1	P46096
	0.122297	-0.0911791	-1.06524	IPI00271986	ATP synthase subunit f, mitochondrial	Atp5j2	P56135
	0.12108	-0.0914023	-1.06541	IPI00622235	15S Mg(2+)-ATPase p97 subunit	Vcp	Q01853
	0.741924	-0.0914834	-1.06547	IPI00135231	Cytosolic NADP-isocitrate dehydrogenase	Idh1	O88844
	0.819342	-0.0921173	-1.06593	IPI00230035	ATP-dependent RNA helicase DDX3X	D1Pas1-rs2	Q62167
	0.637097	-0.0922706	-1.06605	IPI00454049	Enoyl-CoA hydratase 1	Echs1	Q8BH95
	0.199181	-0.0928199	-1.06645	IPI00263013	Lipophilin	Plp	P60202-1
	0.292046	-0.0931296	-1.06668	IPI00405114	Proteasome (Prosome, macropain) 26S subunit ATPase 3	Psmc3	B7ZCF1
	0.664555	-0.0932698	-1.06679	IPI00132390	Complex I-B15	Ndufb4	Q9CQC7
	0.515781	-0.0933373	-1.06684	IPI00131224	Elongin 18 kDa subunit	Tceb2	P62869
	0.274667	-0.0942807	-1.06753	IPI00307991	Adapter molecule crk	Crk	Q64010-1
	0.0798004	-0.0944393	-1.06765	IPI00116356	Adapter-related protein complex 2 mu subunit	Ap2m1	P84091
	0.344973	-0.0952184	-1.06823	IPI00138716	Ras-related protein Rap-2b	Rap2b	P61226
	0.500222	-0.0961475	-1.06892	IPI00458583	Heterogeneous nuclear ribonucleoprotein U	Hnrnpu	Q8VEK3
	0.81727	-0.0968738	-1.06945	IPI00128973	Axonal membrane protein GAP-43	Basp2	P06837
	0.456527	-0.0969453	-1.06951	IPI00230277	ERT2	Erk1	Q63844
	0.512093	-0.0976567	-1.07003	IPI00395193	Neuroendocrine-specific protein	Nsp	Q8K0T0
	0.411474	-0.0979524	-1.07025	IPI00751834	Glutamate receptor ionotropic NMDA1 (Zeta 1)	Grin1	A2AI21
	0.284815	-0.0984812	-1.07065	IPI00116283	CCT-gamma	Cct3	P80318
	0.166653	-0.0994568	-1.07137	IPI00555059	1-Cys peroxiredoxin	Aop2	O08709
	0.186342	-0.101856	-1.07315	IPI00223714	H1 VAR.2	H1f4	P43274
	0.205022	-0.102466	-1.07361	IPI00330804	Heat shock 86 kDa	Hsp86	P07901
	0.143124	-0.103038	-1.07403	IPI00169463	Tubulin beta-2C chain	Tubb2c	P68372
	0.398309	-0.103082	-1.07407	IPI00127841	Adenine nucleotide translocator 2	Ant2	P51881
	0.684918	-0.103487	-1.07437	IPI00123007	60S ribosomal protein L31	Rpl31	P62900
	0.449493	-0.103519	-1.07439	IPI00124829	Actin-related protein 2/3 complex subunit 3	Arpc3	Q9JM76
	0.781196	-0.103802	-1.0746	IPI00225390	Cytochrome c oxidase subunit 6B1	Cox6b	P56391
	0.403708	-0.104321	-1.07499	IPI00459493	CCT-alpha	Cct1	P11983-1
	0.264686	-0.104451	-1.07509	IPI00114380	Fibrous sheath component 2	Fsc2	P48774
	0.56353	-0.104518	-1.07513	IPI00131407	Macropain zeta chain	Psma5	Q9Z2U1
	0.385741	-0.104961	-1.07547	IPI00315999	Vacuolar proton pump subunit F	Atp6s14	Q9D1K2
	0.590857	-0.105309	-1.07572	IPI00309224	Phosphatidylinositol-4,5-bisphosphate 3-kinase 110 kDa catalytic subunit alpha	Pik3ca	P42337
	0.0650649	-0.105358	-1.07576	IPI00554845	Mitochondrial inner membrane protein	Immt	Q8CAQ8-5
	0.417192	-0.105839	-1.07612	IPI00131695	Serum albumin	Alb	P07724
	0.116696	-0.107493	-1.07735	IPI00111265	CapZ alpha-2	Cappa2	P47754
	0.45597	-0.109301	-1.07871	IPI00831223	EH and SH3 domains protein 1	Ese1	Q9Z0R4-1
	0.389234	-0.111704	-1.0805	IPI00110825	Putative uncharacterized protein	Ndufc2	Q9D846
	0.557613	-0.113269	-1.08168	IPI00114279	Excitatory amino acid transporter 1	Eaat1	P56564
	0.375804	-0.114181	-1.08236	IPI00122743	Aspartate--tRNA ligase	Dars	Q922B2
	0.221024	-0.114394	-1.08252	IPI00228059	Glucose 1,6-bisphosphate synthase	Pgm2l1	Q8CAA7
	0.449694	-0.114756	-1.08279	IPI00875717	Septin 8	RP23-188H3.2-004	B1AQZ0
	0.403424	-0.11496	-1.08294	IPI00649135	Glutathione S-transferase, mu 1	Gstm1	A2AE89
	0.516544	-0.115772	-1.08356	IPI00129319	Protein phosphatase 1 regulatory subunit 22	Ppp1r7	Q3UM45
	0.191806	-0.11723	-1.08465	IPI00227546	Actin filament-associated protein 1-like 1	Afap1l1	Q8BZI0-1
	0.345839	-0.118051	-1.08527	IPI00466699	AMPA-selective glutamate receptor 2	Glur2	P23819-3
	0.661102	-0.118748	-1.08579	IPI00114945	Neural precursor cell expressed developmentally down-regulated protein 5	Nedd5	P42208
	0.339896	-0.118876	-1.08589	IPI00130343	Putative uncharacterized protein	Hnrnpc	Q3U6P5
	0.416673	-0.119609	-1.08644	IPI00169925	NADH dehydrogenase [ubiquinone] flavoprotein 2, mitochondrial	Ndufv2	Q9D6J6-1
	0.523837	-0.121076	-1.08755	IPI00623506	Brain-specific ankyrin-G	Ank3	Q9WUD7
	0.425063	-0.121479	-1.08785	IPI00125328	Dematin	Epb4.9	Q9WV69
	0.0564097	-0.122541	-1.08865	IPI00555069	Phosphoglycerate kinase 1	Pgk1	P09411
	0.334329	-0.123489	-1.08937	IPI00122865	Secretory carrier-associated membrane protein 5	Scamp5	Q9JKD3
	0.389588	-0.124896	-1.09043	IPI00109311	Ezrin-radixin-moesin-binding phosphoprotein 50	Nherf	P70441-1
	0.227801	-0.125642	-1.09099	IPI00856927	Rps19 protein	Rps19	Q5M9P3
	0.362472	-0.126009	-1.09127	IPI00458612	Adaptor-associated kinase 1	Aak1	Q3UHJ0-1
	0.102642	-0.126634	-1.09174	IPI00115833	Microtubule-associated protein 6	Map6	Q7TSJ2-1
	0.338571	-0.126872	-1.09192	IPI00111359	Glutathione reductase, mitochondrial	Gr1	P47791-1
	0.549949	-0.126988	-1.09201	IPI00118286	14-3-3 protein sigma	Mkrn3	O70456
	0.199733	-0.127001	-1.09202	IPI00556827	Putative uncharacterized protein	Atp2b1	Q3TSK3
	0.254244	-0.128205	-1.09293	IPI00474116	Calcineurin subunit B type 1	Cnb	Q63810-1
	0.390004	-0.128427	-1.0931	IPI00919003	Putative uncharacterized protein	Inpp4a	Q3UEQ1
	0.445583	-0.128583	-1.09322	IPI00129164	Sepiapterin reductase	Spr	Q64105
	0.114138	-0.128969	-1.09351	IPI00128760	UbcM4	Ubce7	P68037
	0.263421	-0.12899	-1.09353	IPI00648927	Clathrin light polypeptide (Lca)	Clta	B1AWD9
	0.606913	-0.129145	-1.09365	IPI00123505	BM89 antigen	Syp	Q62277
	0.120095	-0.130414	-1.09461	IPI00110850	Actin, cytoplasmic 1	Actb	P60710
	0.0643685	-0.131227	-1.09522	IPI00467841	Putative uncharacterized protein	Calm1	Q3UKW2
	0.733737	-0.131287	-1.09527	IPI00187430	Ras-related protein Rab-2B	Rab2b	P59279
	0.0959074	-0.131624	-1.09553	IPI00123281	Leucine-rich repeat-containing protein 59	Lrrc59	Q922Q8
	0.35126	-0.131704	-1.09559	IPI00121949	LanC-like protein 2	Lancl2	Q9JJK2
	0.18196	-0.132827	-1.09644	IPI00317309	Anchorin CII	Anx5	P48036
	0.0651672	-0.133641	-1.09706	IPI00132042	Pyruvate dehydrogenase E1 component subunit beta, mitochondrial	Pdhb	Q9D051
	0.282045	-0.133687	-1.09709	IPI00229554	Orphan sodium- and chloride-dependent neurotransmitter transporter NTT4	Ntt4	Q8BJI1
	0.206926	-0.133775	-1.09716	IPI00115627	Actin-like protein 3	Actr3	Q99JY9
	0.425203	-0.136199	-1.09901	IPI00128945	Macropain subunit C7-I	Psmb2	Q9R1P3
	0.534899	-0.136811	-1.09947	IPI00848492	Electron transfer flavoprotein subunit beta	Etfb	Q9DCW4
	0.100848	-0.136911	-1.09955	IPI00453777	ATP synthase subunit delta, mitochondrial	Atp5d	Q9D3D9
	0.472812	-0.137181	-1.09975	IPI00115866	Glyoxalase II	Glo2	Q99KB8-1
	0.153075	-0.137544	-1.10003	IPI00125929	Complex I-MLRQ	Ndufa4	Q62425
	0.0933043	-0.137805	-1.10023	IPI00114209	Glutamate dehydrogenase 1, mitochondrial	Glud	P26443
	0.189726	-0.139338	-1.1014	IPI00853802	ROCK2 splice variant	Rock2	A5XDA7
	0.128522	-0.139974	-1.10189	IPI00109169	Isocitrate dehydrogenase [NAD] subunit gamma, mitochondrial	Idh3g	P70404
	0.133093	-0.140206	-1.10206	IPI00321718	B-cell receptor-associated protein BAP37	Bap	O35129
	0.0927382	-0.14093	-1.10262	IPI00137730	HCNPpp	Pbp	P70296
	0.549241	-0.143151	-1.10431	IPI00229534	Myristoylated alanine-rich C-kinase substrate	Macs	P26645
	0.134976	-0.143674	-1.10471	IPI00115085	Inositol monophosphatase 1	Impa1	O55023
	0.214567	-0.144064	-1.10501	IPI00117300	Complex I-15 kDa	Ndufs5	Q99LY9
	0.311623	-0.144273	-1.10517	IPI00132531	Complex I-SGDH	Ndufb5	Q9CQH3
	0.752251	-0.144666	-1.10547	IPI00129276	Centrosomin	Csma	P23116
	0.299498	-0.146023	-1.10652	IPI00135085	Heme-binding protein 1	Hbp	Q9R257
	0.0501787	-0.14712	-1.10736	IPI00125460	ATP synthase-coupling factor 6, mitochondrial	Atp5j	P97450
	0.253756	-0.147235	-1.10744	IPI00136134	Protein Ndr2	Kiaa1248	Q9QYG0-1
	0.100299	-0.147806	-1.10788	IPI00404579	Putative uncharacterized protein	Rab5c	Q8C266
	0.405191	-0.147887	-1.10795	IPI00407499	(S)-3-amino-2-methylpropionate transaminase	Abat	P61922-1
	0.401014	-0.150905	-1.11027	IPI00409045	Alpha-endosulfine	Ensa	P60840-1
	0.251391	-0.151265	-1.11054	IPI00120030	Mu-crystallin homolog	Crym	O54983
	0.363158	-0.151314	-1.11058	IPI00346073	Heat shock 70 kDa protein 1	Hcp70.1	P17879
	0.570393	-0.151685	-1.11087	IPI00755241	Nckap1 protein	Nckap1	A1L0U6
	0.0612488	-0.152333	-1.11137	IPI00828950	Clathrin-coated vesicle/synaptic vesicle proton pump 116 kDa subunit	Atp6n1	Q9Z1G4-2
	0.301167	-0.153094	-1.11195	IPI00223757	Aldehyde reductase	Akr1b1	P45376
	0.166407	-0.156097	-1.11427	IPI00127707	Alpha-CP2	Cbp	Q61990-1
	0.170418	-0.156457	-1.11455	IPI00113895	Actin-RPV	Actr1a	P61164
	0.292847	-0.156586	-1.11465	IPI00331745	Endogenous carboxypeptidase inhibitor	Lxn	P70202
	0.165047	-0.157326	-1.11522	IPI00466863	Collagen alpha-2(XI) chain	Col11a2	Q64739-2
	0.141185	-0.157532	-1.11538	IPI00120546	PRA1 family protein 2	DXImx39e	Q9JIG8
	0.24773	-0.158749	-1.11632	IPI00126635	Isocitrate dehydrogenase 3 (NAD+) beta	Idh3b	Q91VA7
	0.185148	-0.161379	-1.11836	IPI00229008	Complex I-18 kDa	Ndufs4	Q9CXZ1
	0.412216	-0.162243	-1.11903	IPI00116753	Electron transfer flavoprotein subunit alpha, mitochondrial	Etfa	Q99LC5
	0.10308	-0.162906	-1.11954	IPI00122015	Protein FAM49B	Fam49b	Q921M7
	0.244252	-0.165231	-1.12135	IPI00230682	14-3-3 protein beta/alpha	Ywhab	Q9CQV8-1
	0.388215	-0.167474	-1.12309	IPI00224729	Heterogeneous nuclear ribonucleoprotein H1	Hnrnph1	Q8C2Q7
	0.0974829	-0.17045	-1.12541	IPI00308446	Putative adenosylhomocysteinase 3	Ahcyl2	Q68FL4-1
	0.681742	-0.170572	-1.1255	IPI00331543	Putative uncharacterized protein	Rasal1	Q3TQ19
	0.687169	-0.171476	-1.12621	IPI00115257	Lens epithelium-derived growth factor	Ledgf	Q99JF8-1
	0.41702	-0.172721	-1.12718	IPI00321734	Aldoketomutase	Glo1	Q9CPU0
	0.0681745	-0.17552	-1.12937	IPI00114801	Inositol polyphosphate 1-phosphatase	Inpp1	P49442
	0.279634	-0.175777	-1.12957	IPI00119346	Calretinin	Calb2	Q08331
	0.0915193	-0.176091	-1.12982	IPI00221613	ADP-ribosylation factor 1	Arf1	P84078
	0.775784	-0.176294	-1.12998	IPI00420423	Solute carrier family 28 (Sodium-coupled nucleoside transporter), member 1	Slc28a1	Q6P8I9
	0.68766	-0.178833	-1.13197	IPI00551411	Vacuolar protein sorting-associated protein 13C	Kiaa3021	Q8BX70-1
	0.542301	-0.178893	-1.13202	IPI00850795
	0.195187	-0.179266	-1.13231	IPI00850311	G(x) alpha chain	Gnaz	O70443
	0.0904875	-0.180039	-1.13291	IPI00136703	B-CK	Ckb	Q04447
	0.130928	-0.180125	-1.13298	IPI00261627	ATP-specific succinyl-CoA synthetase subunit beta	Sucla2	Q9Z2I9
	0.548782	-0.181461	-1.13403	IPI00283755	Putative uncharacterized protein	Dnahc7b	Q3V0G9
	0.184653	-0.181835	-1.13433	IPI00133215	Complex I-B18	Ndufb7	Q9CR61
	0.0902869	-0.183574	-1.13569	IPI00311461	Vacuolar proton pump subunit H	Atp6v1h	Q8BVE3
	0.0802991	-0.184861	-1.13671	IPI00131618	Neuron-specific antigen HPC-1	Stx1a	O35526
	0.223081	-0.185562	-1.13726	IPI00113143	6.8 kDa mitochondrial proteolipid	Mp68	P56379
	0.0679334	-0.18592	-1.13754	IPI00896727	Cullin-associated and neddylation-dissociated protein 1	Cand1	Q6ZQ38
	0.674192	-0.1861	-1.13768	IPI00318645	Complex I-B14.7	Ndufa11	Q9D8B4
	0.108694	-0.18727	-1.13861	IPI00125091	LIM and SH3 domain protein 1	Lasp1	Q61792
	0.355639	-0.190198	-1.14092	IPI00130322	Complex I-B14.5a	Ndufa7	Q9Z1P6
	0.213253	-0.191802	-1.14219	IPI00875100	Lethal(2) giant larvae protein homolog 3	Kiaa4253	Q8K400-1
	0.464439	-0.194298	-1.14417	IPI00114352	Amphiphysin II	Amphl	O08539-1
	0.550596	-0.195951	-1.14548	IPI00114241	200 kDa neurofilament protein	Kiaa0845	P19246
	0.249973	-0.19609	-1.14559	IPI00120295	Claudin-11	Cldn11	Q60771
	0.57411	-0.196598	-1.14599	IPI00129519	22 kDa neuronal tissue-enriched acidic protein	Basp1	Q91XV3
	0.350963	-0.197935	-1.14706	IPI00116277	A45	Cct4	P80315
	0.121441	-0.198715	-1.14768	IPI00131176	Cytochrome c oxidase polypeptide II	COII	P00405
	0.083239	-0.199029	-1.14793	IPI00420734	Mitochondrial fission factor	Mff	Q6PCP5-1
	0.624691	-0.199333	-1.14817	IPI00880852	Vesicle-associated membrane 2	RP23-26L6.8-002	B0QZN5
	0.0625673	-0.200172	-1.14884	IPI00929916	Tenascin R	Tnr	A2RT70
	0.0720763	-0.201266	-1.14971	IPI00127556	Neural cell adhesion molecule 2	Ncam2	O35136-1
	0.0676366	-0.201545	-1.14993	IPI00117042	Glial fibrillary acidic protein	Gfap	P03995-1
	0.250007	-0.202448	-1.15065	IPI00228978	Clathrin light chain B	Cltb	Q6IRU5-1
	0.0963212	-0.204108	-1.15197	IPI00135651	Calcium-binding mitochondrial carrier protein Aralar2	Aralar2	Q9QXX4
	0.0740636	-0.205516	-1.1531	IPI00135655	VAMP-associated protein 33b	Vapb	Q9QY76
	0.156821	-0.206025	-1.15351	IPI00133240	Complex III subunit 5	Uqcrfs1	Q9CR68
	0.20044	-0.208137	-1.1552	IPI00121288	Complex I-PDSW	Ndufb10	Q9DCS9
	0.625281	-0.20847	-1.15546	IPI00331066	Calbindin	Calb1	P12658
	0.24522	-0.209528	-1.15631	IPI00756786	SH3-domain GRB2-like endophilin B2	RP23-395P6.5-004	A2AWI7
	0.148989	-0.210762	-1.1573	IPI00308691	Glucose transporter type 1, erythrocyte/brain	Glut1	P17809
	0.771904	-0.213489	-1.15949	IPI00816932	Myosin-Vb	Kiaa1119	P21271-3
	0.703374	-0.215792	-1.16134	IPI00315879	CNDP dipeptidase 2	Cn2	Q9D1A2
	0.248625	-0.215825	-1.16137	IPI00230194	G gamma-I	Gng2	P63213
	0.0883758	-0.21596	-1.16148	IPI00830223	Tpm1 protein	mCG_1234	B7ZNL3
	0.454133	-0.216367	-1.1618	IPI00554989	Cyclophilin A	Ppia	P17742
	0.345208	-0.222525	-1.16677	IPI00653636	Annexin A7	Anx7	Q07076
	0.111732	-0.223458	-1.16753	IPI00877254	Electroneutral potassium-chloride cotransporter 2	Kcc2	Q91V14-1
	0.738913	-0.22537	-1.16908	IPI00470981	Reticulon-3	Rtn3	Q9ES97-1
	0.0958335	-0.226343	-1.16987	IPI00153660	Dihydrolipoamide acetyltransferase component of pyruvate dehydrogenase complex	Dlat	Q8BMF4
	0.0568799	-0.226807	-1.17024	IPI00331597	H1 VAR.4	H1f3	P43277
	0.0774395	-0.227915	-1.17114	IPI00116688	Ras-related protein Rab-3D	Rab3d	P35276
	0.199421	-0.229488	-1.17242	IPI00671958	CUB and sushi domain-containing protein 3	Csmd3	Q80T79-3
	0.301677	-0.230096	-1.17291	IPI00480432	MKIAA0857 protein	mKIAA0857	Q6ZQ33
	0.0580818	-0.231035	-1.17368	IPI00459442	Reticulon 1	RP23-450G14.1-003	A3QM89
	0.17809	-0.231201	-1.17381	IPI00110827	Actin, alpha skeletal muscle	Acta	P68134
	0.0885944	-0.231301	-1.17389	IPI00222731	Brain-specific angiogenesis inhibitor 1-associated protein 2	Baiap2	Q8BKX1-1
	0.056077	-0.232214	-1.17464	IPI00828470	Low molecular weight cytosolic acid phosphatase	Acp1	Q9D358-2
	0.0930358	-0.233203	-1.17544	IPI00387580	Adducin-like protein 70	Add3	Q9QYB5-2
	0.19149	-0.23507	-1.17696	IPI00115538	Hematopoietic system regulatory peptide	Ptmb4	P20065-1
	0.222796	-0.23661	-1.17822	IPI00124479	Kinesin-2	Kif2	P28740-1
	0.121614	-0.240664	-1.18154	IPI00311515	Beta-soluble NSF attachment protein	Napb	P28663
	0.206789	-0.241576	-1.18228	IPI00408495	Basic immunoglobulin superfamily	Bsg	P18572-1
	0.102784	-0.244	-1.18427	IPI00230427	Delayed early response protein 6	Mif	P34884
	0.0838211	-0.245802	-1.18575	IPI00153421	Cytoplasmic dynein 1 light intermediate chain 1	Dncli1	Q8R1Q8
	0.127482	-0.246444	-1.18628	IPI00117352	Tubulin beta-5 chain	Tubb5	P99024
	0.414311	-0.250125	-1.18931	IPI00170084	Adapter protein containing PH domain, PTB domain and leucine zipper motif 1	Appl1	Q8K3H0
	0.596352	-0.250139	-1.18932	IPI00620097	MAP kinase-activating death domain protein	Kiaa0358	Q80U28-2
	0.796958	-0.260139	-1.19759	IPI00127415	Nucleolar phosphoprotein B23	Npm1	Q61937
	0.255997	-0.263665	-1.20052	IPI00276926	Putative uncharacterized protein	Slc25a1	Q3TDH6
	0.391556	-0.267987	-1.20413	IPI00396701	Ras-related protein Rap-2a	Rap2a	Q80ZJ1-1
	0.114447	-0.268217	-1.20432	IPI00133403	Complex I-B12	Ndufb3	Q9CQZ6
	0.23638	-0.271903	-1.2074	IPI00755183	Tumor protein D52-like 2	RP23-33L3.2-009	A2AUD5
	0.111615	-0.272729	-1.20809	IPI00762705	Protein A6	Ptk9	Q91YR1
	0.492504	-0.285193	-1.21857	IPI00620362	Heterogeneous nuclear ribonucleoprotein L	Hnrnpl	Q8R081
	0.0508899	-0.285716	-1.21901	IPI00331332	Complex I subunit B13	Ndufa5	Q9CPP6
	0.0875896	-0.287432	-1.22047	IPI00457898	BPG-dependent PGAM 1	Pgam1	Q9DBJ1
	0.305489	-0.288891	-1.2217	IPI00310764	Guanine nucleotide exchange factor H1	Arhgef2	Q60875-1
	0.0970105	-0.296334	-1.22802	IPI00230707	14-3-3 protein gamma	Ywhag	P61982
	0.181609	-0.298496	-1.22986	IPI00221463	Histone H2A type 3	Hist3h2a	Q8BFU2
	0.393379	-0.302624	-1.23339	IPI00620256	Lamin-A/C	Lmn1	P48678-1
	0.11476	-0.303126	-1.23381	IPI00131204	UDP-glucose pyrophosphorylase	Ugp2	Q91ZJ5-1
	0.49488	-0.303977	-1.23454	IPI00124291	Vacuolar protein sorting-associated protein 45	Vps45	P97390
	0.0657415	-0.306071	-1.23634	IPI00126042	Ras-related protein Rab-14	Rab14	Q91V41
	0.237338	-0.306618	-1.23681	IPI00115056	BET3 homolog	Bet3	O55013
	0.508546	-0.308452	-1.23838	IPI00135686	Cyclophilin B	Ppib	P24369
	0.348419	-0.309963	-1.23968	IPI00116222	3-hydroxyisobutyrate dehydrogenase, mitochondrial	Hibadh	Q99L13
	0.36931	-0.310313	-1.23998	IPI00224093	Phytanoyl-CoA hydroxylase-interacting protein-like	Phyhipl	Q8BGT8-1
	0.52952	-0.311155	-1.2407	IPI00187443	Eukaryotic translation initiation factor 5	Eif5	P59325
	0.0966325	-0.312429	-1.2418	IPI00453834	Acyl-CoA synthetase bubblegum family member 1	Acsbg1	Q99PU5
	0.501539	-0.313339	-1.24258	IPI00349020	Arf-GAP with GTPase, ANK repeat and PH domain-containing protein 2	Agap2	Q3UHD9-1
	0.204877	-0.315441	-1.24439	IPI00109109	Superoxide dismutase [Mn], mitochondrial	Sod2	P09671
	0.0779965	-0.31796	-1.24657	IPI00624192	Collapsin response mediator protein 5	Crmp5	Q9EQF6
	0.084732	-0.319348	-1.24777	IPI00758248	IQ motif and SEC7 domain-containing protein 2	Iqsec2	Q5DU25
	0.517413	-0.322056	-1.25011	IPI00311443	Tetraspanin-2	Tspan2	Q922J6
	0.323119	-0.323706	-1.25154	IPI00405986	Erythrocyte protein band 4.1-like 1	Epb4.1l1	A2AUK4
	0.202867	-0.330143	-1.25714	IPI00127358	SH3 domain-binding glutamic acid-rich-like protein 3	Sh3bgrl3	Q91VW3
	0.266203	-0.330334	-1.2573	IPI00929813	Brain protein DN38	Nap1l1	P28656
	0.28274	-0.330769	-1.25768	IPI00116154	Cytochrome c oxidase, subunit Vb	Cox5b	Q9D881
	0.110946	-0.333802	-1.26033	IPI00311873	Serine/threonine-protein phosphatase PP1-beta catalytic subunit	Ppp1cb	P62141
	0.0572321	-0.335565	-1.26187	IPI00122548	Putative uncharacterized protein	Vdac3	Q3TTN3
	0.758474	-0.338266	-1.26424	IPI00515349	Mitochondrial Rho GTPase 1	Arht1	Q8BG51-4
	0.160594	-0.34351	-1.26884	IPI00338039	Tubulin beta-2A chain	Tubb2	Q7TMM9
	0.402127	-0.352938	-1.27716	IPI00113655	40S ribosomal protein S6	Rps6	P62754
	0.327527	-0.354793	-1.2788	IPI00227432	Dynamin-3	Dnm3	Q8BZ98-1
	0.316911	-0.361992	-1.2852	IPI00133342	Putative uncharacterized protein	Atp5l	Q9CQY3
	0.626382	-0.362759	-1.28588	IPI00849948	40S ribosomal protein S8	Rps8	P62242
	0.352156	-0.36659	-1.2893	IPI00465946	Protein FAM98B	Fam98b	Q80VD1
	0.434839	-0.37695	-1.29859	IPI00406790	Calcium/calmodulin-dependent protein kinase type II subunit delta	Camk2d	Q6PHZ2-5
	0.311163	-0.385954	-1.30672	IPI00315463	GP106	Dp1	Q60870
	0.525307	-0.391252	-1.31153	IPI00222801	Neuronal proto-oncogene tyrosine-protein kinase Src	Src	P05480
	0.339201	-0.391583	-1.31183	IPI00357734	DBF4-type zinc finger-containing protein 2 homolog	Zdbf2	Q5SS00
	0.429327	-0.409659	-1.32837	IPI00127021	NEDD8	Nedd8	P29595
	0.351665	-0.415903	-1.33413	IPI00136984	40S ribosomal protein S7	Rps7	P62082
	0.551547	-0.4189	-1.33691	IPI00756238	Discs large homolog 2	Dlgh2	Q9WV34-2
	0.64278	-0.419101	-1.33709	IPI00551112	Protein TANC2	Kiaa1148	A2A690-2
	0.138356	-0.420453	-1.33835	IPI00120212	Complex I-39kD	Ndufa9	Q9DC69
	0.475275	-0.436189	-1.35303	IPI00115663	150 kDa dynein-associated polypeptide	Dctn1	O08788-1
	0.531967	-0.441696	-1.3582	IPI00761421	60S ribosomal protein L17	Rpl17	Q9CPR4
	0.0997079	-0.44639	-1.36263	IPI00402982	Neuronal tropomodulin	Tmod2	Q9JKK7-1
	0.0764716	-0.449836	-1.36589	IPI00317902	Macropain epsilon chain	Psmb5	O55234
	0.503696	-0.462671	-1.37809	IPI00222284	Putative uncharacterized protein	Akr1b10	Q8BIV6
	0.116834	-0.466499	-1.38175	IPI00330754	3-hydroxybutyrate dehydrogenase	Bdh	Q80XN0
	0.0645374	-0.469788	-1.38491	IPI00403618	Uncharacterized protein C6orf174 homolog		Q6NZL0
	0.183186	-0.492235	-1.40662	IPI00755892	Heterogeneous nuclear ribonucleoprotein D-like	Hnrpdl	Q9Z130
	0.21298	-0.526045	-1.43998	IPI00890322	3-hydroxybutyrate dehydrogenase	Bdh1	A1E283
	0.160952	-0.546676	-1.46072	IPI00113377	60S acidic ribosomal protein P1	Rplp1	P47955
	0.0725044	-0.5683	-1.48277	IPI00416906	Adenylate cyclase-stimulating G alpha protein	Gnas	Q6R0H7-1
	0.342489	-0.582509	-1.49745	IPI00404687	ATP:glycerol 3-phosphotransferase	Gk	Q64516-3
	0.393205	-0.583295	-1.49827	IPI00225275	Glycogen phosphorylase, muscle form	Pygm	Q9WUB3
	0.220442	-0.591449	-1.50676	IPI00313390	Coiled-coil-helix-coiled-coil-helix domain-containing protein 6	Chchd6	Q91VN4
	0.202042	-0.593266	-1.50866	IPI00135563	Chondroitin sulfate proteoglycan 3	Cspg3	P55066
	0.111733	-0.597848	-1.51346	IPI00230133	H1 VAR.5	H1f5	P43276
	0.333755	-0.615452	-1.53204	IPI00222208	Heterogeneous nuclear ribonucleoprotein U-like protein 2	Hnrnpul2	Q00PI9
	0.559605	-0.627537	-1.54493	IPI00122826	BM88 antigen	Bm88	Q9JKC6
	0.417752	-0.670247	-1.59135	IPI00357056
	0.25877	-0.710708	-1.63661	IPI00130118	Ras-related protein Rab-10	Rab10	P61027
	0.0645758	-0.727476	-1.65574	IPI00753472	Insulin-like growth factor-dependent IGF-binding protein 4 protease	Pappa	Q8R4K8-2
	0.0613558	-0.759998	-1.69349	IPI00129485	Fc gamma receptor IIB	Fcgr2	P08101-1
	0.23308	-0.828676	-1.77605	IPI00346834	Keratin, type II cytoskeletal 2 oral	Krt76	Q3UV17
	0.123032	-0.868743	-1.82607	IPI00221615	ADP-ribosylation factor 5	Arf5	P84084
	0.129442	-0.870506	-1.8283	IPI00112335	C-JUN N-terminal kinase kinase 1	Jnkk1	P47809
	0.162666	-0.902838	-1.86974	IPI00307837	Elongation factor 1-alpha 1	Eef1a	P10126
	0.0505982	-0.977614	-1.96921	IPI00131896	Brain protein 44	Brp44	Q9D023
	0.409062	-0.978374	-1.97024	IPI00136929	Gamma actin-like protein	Actg1	Q9QZ83
	0.158244	-1.0145	-2.02021	IPI00115827	Glioblastoma-amplified sequence	Gbas	O55126
	0.240331	-1.02233	-2.0312	IPI00135677	EH domain-containing protein 3	Ehd2	Q9QXY6
	0.489289	-1.09802	-2.1406	IPI00121387	Guanine nucleotide-binding protein subunit alpha-11	Gna11	P21278
	0.211405	-1.17365	-2.25582	IPI00230264	Histone H2A.x	H2a.x	P27661
	0.240671	-1.33794	-2.52791	IPI00112414	Chromosome segregation 1-like protein	Cse1l	Q9ERK4
	0.137261	-1.57081	-2.97071	IPI00132216	Complex I-B9	Ndufa3	Q9CQ91
